# Supplementary material for: Unveiling a missing component of the atypical type IV secretion system required for natural transformation of Helicobacter pylori
Source: PLoS Pathog. 2026 Jul 14;22(7):e1014140. doi: 10.1371/journal.ppat.1014140 (PMC13395361; doi:10.1371/journal.ppat.1014140)
Supplement: S1 Data — (XLSX) [file ppat.1014140.s015.xlsx]

## Sheet: Fig1A
	WT	Δhp1421	Δhp1421 rdx::FLAG::hp1421	Δhp1421 ureA::FLAG::hp1421
	3.38e-05	0	8.84e-06	5.23e-05
	6.42e-06	0	2.12e-05	0.000287
	0.000853	0	3.86e-05	2.8e-06
	4.88e-05	0	0.000144	0.000105
	2.84e-05	0	0.000105	4.11e-05
	5.39e-05	0	0.000713	1.33e-05
	0.00036	0	0.000398	0.00038
	0.00011	0	0.000329	7.54e-05
	0.000838	0
	0.000159	5.26e-08
	0.000113	2.85e-08
	2e-05
	0.000282
	6.99e-05

## Sheet: Fig1B
	WT	ΔcomB2	Δhp1421
	0.000294	2.32e-05	3.6e-05
	7.88e-05	1.36e-06	3.58e-06
	0.00069	7.52e-05	6.18e-05
	7.83e-05	8.42e-05	6.87e-05

## Sheet: Fig2B
	WT	Δcomb2	Δhp1421	Δhp1421 ureA::FLAG::hp1421
	100	13.4194	9.87574	123.681
	100	29.1489	13.1459	100.707
	100	1.22235	11.0852	100.67

## Sheet: Fig2D
	WT	ΔcomB2	Δhp1421	Δhp1421 ureA::FLAG::hp1421
	20.5342	0.441501	0	4.86409
	7.91855	3.4689	1.28755	15.3941
	18.6025	0.717489	0	7.98479
	7.88561	0.9	0	6.1
	5	0
	7.5	0
	9.06461
	10.024

## Sheet: Fig 3A
	ATP conc. (µM)	WT Hp1421		E176A Hp1421
	0	0	0	125.331	-389.926
	5	159.581	23.2114	-63.5967	-102.241
	10	129.277	8.05919	-29.2463	-33.5401
	20		114.125	112.449	-12.071
	30	129.277	250.495	5.10419	5.10419
	40	386.865	205.038	-3.48343	-24.9525
	60	311.103	265.647	-50.7153	-63.5967
	80	311.103		-50.7153	-20.6586
	100			-24.9525	43.7484
	200	402.017	250.495	-37.8339	0.81038
	300	386.865	280.799	-12.071	95.2741
	400	492.93		138.212	-59.3029

## Sheet: Fig 4B
	WT	Δhp1421 ureA::FLAG::hp1421 E176A	Δhp1421 ureA::FLAG::hp1421 E176K
	3.38e-05	0	0
	6.42e-06	0	0
	4.88e-05	0	0
	2.84e-05	0	0
		0	0

## Sheet: Fig 6A
	comB4::SmBit LgBit::hp1421	comB4::SmBit LgBit::hp1421 R8D-R60E	comB4 E548R-E559R::SmBit LgBit::hp1421
	41216.7	3525	2420
	47640	3780	3485
	41965	3435	2830
	11695	5100	2340
	76230	2890	1875
	7970	3510
	12170	5030
	24745

## Sheet: Fig 6B
	WT	ΔcomB4	ΔcomB4/ ureA::comB4::AT Δhp1421/ pcomH::FLAG::hp1421	ΔcomB4/ ureA::comB4::AT Δhp1421 pcomH::FLAG::hp1421 R8D-R60E	ΔcomB4/ ureA::ComB4 E548R-E559R::AT Δhp1421/ pcomH::FLAG::hp1421
	0.00039	0	6.42e-05	0	0
	0.00431	0	0.000213	0	0
	0.00258	0	0.00108	0	0
			0.000908	0	1.0101e-08
				0	0
				0	0

## Sheet: Sup 6A
	6His-MBP-hp1421	6His-MBP-hp1421 E176K	6His-MBP-hp1421 R8DR60E
	0.6175	0.0383	0.6578
	0.5213	0.1467	0.6271
	0.7772	0.1994	0.8925
