# Supplementary material for: Unveiling a missing component of the atypical type IV secretion system required for natural transformation of Helicobacter pylori
Source: PLoS Pathog. 2026 Jul 14;22(7):e1014140. doi: 10.1371/journal.ppat.1014140 (PMC13395361; doi:10.1371/journal.ppat.1014140)
Supplement: S1 File — (HMM) [file ppat.1014140.s016.hmm]

HMMER3/b [3.0 | March 2010]
NAME  T_virB11
LENG  328
ALPH  amino
RF    no
CS    no
MAP   yes
DATE  Fri Nov 23 17:23:46 2012
NSEQ  73
EFFN  0.717346
CKSUM 1137158280
STATS LOCAL MSV      -11.1088  0.70062
STATS LOCAL VITERBI  -12.1113  0.70062
STATS LOCAL FORWARD   -5.7466  0.70062
HMM          A        C        D        E        F        G        H        I        K        L        M        N        P        Q        R        S        T        V        W        Y   
            m->m     m->i     m->d     i->m     i->i     d->m     d->d
  COMPO   2.38854  4.45760  3.00357  2.66473  3.62695  2.78256  3.78549  2.72577  2.81836  2.33338  3.62017  3.19176  3.30926  3.19909  2.77998  2.73579  2.80516  2.48540  4.88696  3.88056
          2.68605  4.42214  2.77536  2.73130  3.46370  2.40518  3.72500  3.29345  2.67757  2.69362  4.24518  2.90355  2.73730  3.18147  2.89807  2.37881  2.77514  2.98519  4.58456  3.61519
          0.32636  1.65496  2.43781  1.51339  0.24867  0.00000        *
      1   2.45979  4.25749  3.43492  2.87307  3.39806  3.42384  3.72736  2.70828  2.78968  2.44639  2.33460  3.26861  3.51311  3.11687  3.05828  2.76998  2.68683  2.53016  4.84660  3.42289     12 - -
          2.68618  4.42225  2.77519  2.73123  3.46354  2.40513  3.72494  3.29354  2.67741  2.69355  4.24690  2.90347  2.73739  3.18146  2.89801  2.37887  2.77519  2.98518  4.58477  3.61503
          0.02930  3.94069  4.66304  0.61958  0.77255  0.53548  0.88042
      2   2.19468  4.67140  2.94043  2.34518  3.91022  3.34654  3.62500  3.31313  2.44382  2.94094  3.59797  2.96094  3.64792  2.75658  2.76149  2.37300  2.73353  2.86974  5.20868  3.89405     13 - -
          2.68618  4.42225  2.77519  2.73123  3.46354  2.40513  3.72494  3.29354  2.67741  2.69355  4.24690  2.90347  2.73739  3.18146  2.89801  2.37887  2.77519  2.98518  4.58477  3.61503
          0.02873  3.95996  4.68231  0.61958  0.77255  0.49457  0.94118
      3   2.41422  4.50682  3.06877  2.58883  3.69869  3.12546  3.68133  2.93284  2.48926  2.73072  3.35994  3.00288  3.24885  2.90144  2.98887  2.60869  2.57220  2.58746  5.06609  3.78593     14 - -
          2.68618  4.42225  2.77519  2.73123  3.46354  2.40513  3.72494  3.29354  2.67741  2.69355  4.24690  2.90347  2.73739  3.18146  2.89801  2.37887  2.77519  2.98518  4.58477  3.61503
          0.02777  3.99342  4.71576  0.61958  0.77255  0.49800  0.93584
      4   2.43197  4.78481  2.88003  2.35148  3.96592  3.33942  3.41067  3.26806  2.32745  3.00229  3.75035  2.81762  3.78571  2.67633  2.70481  2.33925  2.64533  3.07359  5.28361  3.94580     15 - -
          2.68618  4.42225  2.77519  2.73123  3.46354  2.40513  3.72494  3.29354  2.67741  2.69355  4.24690  2.90347  2.73739  3.18146  2.89801  2.37887  2.77519  2.98518  4.58477  3.61503
          0.02747  4.00411  4.72645  0.61958  0.77255  0.50504  0.92504
      5   2.39738  4.72655  2.92045  2.43477  3.91162  3.40180  3.28308  3.37130  2.42386  2.92624  3.80765  2.90855  3.17509  2.68387  2.85589  2.29522  2.63669  3.03421  5.02030  3.91686     16 - -
          2.68618  4.42225  2.77519  2.73123  3.46354  2.40513  3.72494  3.29354  2.67741  2.69355  4.24690  2.90347  2.73739  3.18146  2.89801  2.37887  2.77519  2.98518  4.58477  3.61503
          0.02747  4.00411  4.72645  0.61958  0.77255  0.50504  0.92504
      6   2.37019  4.46214  3.17414  2.63381  3.42813  3.46772  3.18816  2.83950  2.60579  2.64040  3.43640  3.07998  3.74924  2.76417  2.99234  2.38882  2.69007  2.70540  4.83878  3.74650     17 - -
          2.68618  4.42225  2.77519  2.73123  3.46354  2.40513  3.72494  3.29354  2.67741  2.69355  4.24690  2.90347  2.73739  3.18146  2.89801  2.37887  2.77519  2.98518  4.58477  3.61503
          0.02747  4.00411  4.72645  0.61958  0.77255  0.50504  0.92504
      7   2.44673  4.91962  2.87597  2.30434  4.13380  3.38186  3.13884  3.55878  2.19267  3.19453  3.97963  2.71257  3.77515  2.53407  2.56593  2.44505  2.76587  3.23718  5.38654  4.02586     18 - -
          2.68618  4.42225  2.77519  2.73123  3.46354  2.40513  3.72494  3.29354  2.67741  2.69355  4.24690  2.90347  2.73739  3.18146  2.89801  2.37887  2.77519  2.98518  4.58477  3.61503
          0.02747  4.00411  4.72645  0.61958  0.77255  0.50504  0.92504
      8   2.25322  4.74160  2.86530  2.39814  3.93260  3.39314  3.54156  3.39737  2.42709  2.85527  3.82867  2.86928  3.28566  2.71114  2.84136  2.37832  2.62073  3.07975  5.26136  3.93292     19 - -
          2.68618  4.42225  2.77519  2.73123  3.46354  2.40513  3.72494  3.29354  2.67741  2.69355  4.24690  2.90347  2.73739  3.18146  2.89801  2.37887  2.77519  2.98518  4.58477  3.61503
          0.03176  4.00411  4.34130  0.61958  0.77255  0.50504  0.92504
      9   2.36165  4.83661  2.78685  1.95202  4.12369  3.11695  3.62540  3.45949  2.41250  3.10725  3.94736  2.89579  3.78880  2.73712  2.89579  2.53868  2.50256  3.20344  5.36623  4.01804     20 - -
          2.68618  4.42226  2.77520  2.73119  3.46355  2.40514  3.72495  3.29355  2.67742  2.69354  4.24691  2.90348  2.73740  3.18147  2.89802  2.37888  2.77514  2.98518  4.58478  3.61504
          0.10236  2.42585  4.72228  0.41148  1.08670  0.50226  0.92928
     10   1.88718  4.41031  3.21223  2.66423  3.88209  2.87190  3.80455  3.26591  2.69004  2.93689  3.65273  3.08328  3.78434  3.02436  3.05284  2.14306  2.58403  2.80524  5.23214  3.96199     22 - -
          2.68618  4.42225  2.77519  2.73123  3.46354  2.40513  3.72494  3.29354  2.67741  2.69355  4.24690  2.90347  2.73739  3.18146  2.89801  2.37887  2.77519  2.98518  4.58477  3.61503
          0.02747  4.00411  4.72645  0.61958  0.77255  0.50504  0.92504
     11   2.40756  4.35300  3.24942  2.73345  3.22081  3.50100  3.64750  2.77926  2.71146  2.26271  3.38910  3.16139  3.88305  2.93328  2.85091  2.56864  2.69301  2.52673  4.92396  3.67483     23 - -
          2.68618  4.42225  2.77519  2.73123  3.46354  2.40513  3.72494  3.29354  2.67741  2.69355  4.24690  2.90347  2.73739  3.18146  2.89801  2.37887  2.77519  2.98518  4.58477  3.61503
          0.02747  4.00411  4.72645  0.61958  0.77255  0.50504  0.92504
     12   2.35706  4.93789  2.52488  2.16923  4.22232  3.25683  3.44531  3.66777  2.29438  3.15628  3.90190  2.84102  3.76780  2.64718  2.81136  2.41318  2.71708  3.23333  5.40996  4.03728     24 - -
          2.68618  4.42225  2.77519  2.73123  3.46354  2.40513  3.72494  3.29354  2.67741  2.69355  4.24690  2.90347  2.73739  3.18146  2.89801  2.37887  2.77519  2.98518  4.58477  3.61503
          0.02747  4.00411  4.72645  0.61958  0.77255  0.50504  0.92504
     13   3.15844  4.98527  3.66296  3.14861  4.37339  3.61912  3.92654  3.92556  2.30000  3.41765  4.41579  3.49757  4.11656  3.14154  0.79488  3.23711  3.41624  3.64417  5.40386  4.27364     25 - -
          2.68618  4.42225  2.77519  2.73123  3.46354  2.40513  3.72494  3.29354  2.67741  2.69355  4.24690  2.90347  2.73739  3.18146  2.89801  2.37887  2.77519  2.98518  4.58477  3.61503
          0.02747  4.00411  4.72645  0.61958  0.77255  0.50504  0.92504
     14   2.56485  4.65109  3.08286  2.59119  4.10487  2.37502  3.71552  3.51856  2.42265  2.97122  3.96039  3.04319  3.81605  2.88828  2.11334  2.27977  2.85581  3.16589  5.34712  4.05531     26 - -
          2.68618  4.42225  2.77519  2.73123  3.46354  2.40513  3.72494  3.29354  2.67741  2.69355  4.24690  2.90347  2.73739  3.18146  2.89801  2.37887  2.77519  2.98518  4.58477  3.61503
          0.02747  4.00411  4.72645  0.61958  0.77255  0.50504  0.92504
     15   2.16437  4.32617  3.37252  2.78963  3.48211  3.51259  3.67700  2.41367  2.67194  2.54552  3.35341  3.22736  3.89887  3.06851  2.88465  2.72758  2.62137  2.46361  4.91086  3.66966     27 - -
          2.68618  4.42225  2.77519  2.73123  3.46354  2.40513  3.72494  3.29354  2.67741  2.69355  4.24690  2.90347  2.73739  3.18146  2.89801  2.37887  2.77519  2.98518  4.58477  3.61503
          0.02747  4.00411  4.72645  0.61958  0.77255  0.50504  0.92504
     16   2.46174  4.83684  3.03429  2.49483  4.17438  3.41947  3.62497  3.57920  2.27160  3.12015  3.97341  2.98614  3.83541  2.35935  2.04668  2.47219  2.71786  3.24133  5.35285  4.05062     28 - -
          2.68618  4.42225  2.77519  2.73123  3.46354  2.40513  3.72494  3.29354  2.67741  2.69355  4.24690  2.90347  2.73739  3.18146  2.89801  2.37887  2.77519  2.98518  4.58477  3.61503
          0.02747  4.00411  4.72645  0.61958  0.77255  0.47390  0.97437
     17   3.09302  4.61941  4.21342  3.82053  3.28161  3.94754  4.52101  2.47256  3.57968  1.85572  1.11700  4.07878  4.41101  3.95287  3.76690  3.45673  3.40235  2.49560  5.14109  3.91495     29 - -
          2.68618  4.42225  2.77519  2.73123  3.46354  2.40513  3.72494  3.29354  2.67741  2.69355  4.24690  2.90347  2.73739  3.18146  2.89801  2.37887  2.77519  2.98518  4.58477  3.61503
          0.02696  4.02262  4.74496  0.61958  0.77255  0.48576  0.95510
     18   3.32709  4.74617  4.42998  4.07280  3.19879  4.17148  4.68160  2.41344  3.83907  0.71022  3.17896  4.33366  4.58250  4.17133  3.98965  3.76330  3.61534  2.48932  5.13017  3.88739     30 - -
          2.68618  4.42225  2.77519  2.73123  3.46354  2.40513  3.72494  3.29354  2.67741  2.69355  4.24690  2.90347  2.73739  3.18146  2.89801  2.37887  2.77519  2.98518  4.58477  3.61503
          0.02696  4.02262  4.74496  0.61958  0.77255  0.48576  0.95510
     19   2.92428  4.96539  3.37342  2.79780  4.28977  3.58146  3.41584  3.76052  2.04394  3.27447  4.16283  3.19922  4.00306  2.83644  1.24115  2.96467  2.94684  3.45209  5.35706  4.11620     31 - -
          2.68618  4.42225  2.77519  2.73123  3.46354  2.40513  3.72494  3.29354  2.67741  2.69355  4.24690  2.90347  2.73739  3.18146  2.89801  2.37887  2.77519  2.98518  4.58477  3.61503
          0.02696  4.02262  4.74496  0.61958  0.77255  0.48576  0.95510
     20   2.32754  4.23242  3.43794  3.17163  4.14106  3.04903  4.21350  3.38657  3.14650  3.21583  4.13437  3.35330  3.77615  3.50790  3.42624  2.33850  1.14665  2.97902  5.54496  4.30169     32 - -
          2.68618  4.42225  2.77519  2.73123  3.46354  2.40513  3.72494  3.29354  2.67741  2.69355  4.24690  2.90347  2.73739  3.18146  2.89801  2.37887  2.77519  2.98518  4.58477  3.61503
          0.02696  4.02262  4.74496  0.61958  0.77255  0.48576  0.95510
     21   0.81728  4.27297  3.62041  3.42136  4.20706  3.09296  4.42492  3.35544  3.44162  3.22989  4.24718  3.53130  3.84663  3.76944  3.68019  2.62296  2.91086  2.98372  5.61916  4.43687     33 - -
          2.68618  4.42225  2.77519  2.73123  3.46354  2.40513  3.72494  3.29354  2.67741  2.69355  4.24690  2.90347  2.73739  3.18146  2.89801  2.37887  2.77519  2.98518  4.58477  3.61503
          0.02696  4.02262  4.74496  0.61958  0.77255  0.48576  0.95510
     22   3.19985  4.55997  4.72221  4.14813  2.72494  4.41127  4.67527  2.19630  4.02916  1.14521  1.91779  4.40215  4.62096  4.13764  4.16163  3.73683  3.41869  2.23708  5.04138  3.93630     34 - -
          2.68618  4.42225  2.77519  2.73123  3.46354  2.40513  3.72494  3.29354  2.67741  2.69355  4.24690  2.90347  2.73739  3.18146  2.89801  2.37887  2.77519  2.98518  4.58477  3.61503
          0.02696  4.02262  4.74496  0.61958  0.77255  0.48576  0.95510
     23   2.35923  3.41443  3.79079  3.52577  4.30782  0.89376  4.44179  3.70397  3.48788  3.46570  4.36057  3.56110  3.79794  3.79790  3.71475  2.56325  2.86499  3.20598  5.61468  4.48856     35 - -
          2.68618  4.42225  2.77519  2.73123  3.46354  2.40513  3.72494  3.29354  2.67741  2.69355  4.24690  2.90347  2.73739  3.18146  2.89801  2.37887  2.77519  2.98518  4.58477  3.61503
          0.02696  4.02262  4.74496  0.61958  0.77255  0.48576  0.95510
     24   2.33471  4.46007  3.11827  2.76019  4.12964  3.12134  3.90036  3.52683  2.69882  3.13503  4.03984  3.13690  1.62368  3.11649  2.83449  2.51915  2.84142  3.13616  5.43408  4.16391     36 - -
          2.68618  4.42225  2.77519  2.73123  3.46354  2.40513  3.72494  3.29354  2.67741  2.69355  4.24690  2.90347  2.73739  3.18146  2.89801  2.37887  2.77519  2.98518  4.58477  3.61503
          0.02696  4.02262  4.74496  0.61958  0.77255  0.48576  0.95510
     25   2.01566  4.40145  3.24369  2.62665  3.59127  3.47320  3.74965  2.93075  2.68222  2.32371  3.44358  3.16629  3.61127  3.01427  3.03741  2.66735  2.72847  2.55104  4.99820  3.74187     37 - -
          2.68618  4.42225  2.77519  2.73123  3.46354  2.40513  3.72494  3.29354  2.67741  2.69355  4.24690  2.90347  2.73739  3.18146  2.89801  2.37887  2.77519  2.98518  4.58477  3.61503
          0.02696  4.02262  4.74496  0.61958  0.77255  0.48576  0.95510
     26   3.15498  4.47237  4.79650  4.26349  3.39751  4.48843  4.93221  1.10234  4.12894  1.79933  2.99301  4.51140  4.74729  4.35947  4.31280  3.85143  3.40216  1.66821  5.39618  4.23653     38 - -
          2.68618  4.42225  2.77519  2.73123  3.46354  2.40513  3.72494  3.29354  2.67741  2.69355  4.24690  2.90347  2.73739  3.18146  2.89801  2.37887  2.77519  2.98518  4.58477  3.61503
          0.02696  4.02262  4.74496  0.61958  0.77255  0.48576  0.95510
     27   1.80235  4.45621  3.21952  2.67973  3.73620  3.13232  3.74490  3.03379  2.61984  2.70844  3.54302  3.12190  3.84049  2.90355  2.89174  2.57071  2.68569  2.82660  5.10582  3.83882     39 - -
          2.68618  4.42225  2.77519  2.73123  3.46354  2.40513  3.72494  3.29354  2.67741  2.69355  4.24690  2.90347  2.73739  3.18146  2.89801  2.37887  2.77519  2.98518  4.58477  3.61503
          0.02696  4.02262  4.74496  0.61958  0.77255  0.48576  0.95510
     28   2.05546  4.79072  2.92552  2.22467  4.07264  2.95250  3.51561  3.48640  2.40688  3.03480  3.90489  2.94326  3.80864  2.78921  2.58098  2.63841  2.73859  3.15746  5.32172  3.99439     40 - -
          2.68618  4.42225  2.77519  2.73123  3.46354  2.40513  3.72494  3.29354  2.67741  2.69355  4.24690  2.90347  2.73739  3.18146  2.89801  2.37887  2.77519  2.98518  4.58477  3.61503
          0.02696  4.02262  4.74496  0.61958  0.77255  0.48576  0.95510
     29   2.07985  4.20818  3.64798  3.07989  2.68925  3.60882  3.29566  2.68586  2.99999  2.26924  3.31518  3.41687  3.98277  3.28183  3.17035  2.87096  2.82577  2.47796  3.61001  3.20469     41 - -
          2.68618  4.42225  2.77519  2.73123  3.46354  2.40513  3.72494  3.29354  2.67741  2.69355  4.24690  2.90347  2.73739  3.18146  2.89801  2.37887  2.77519  2.98518  4.58477  3.61503
          0.02696  4.02262  4.74496  0.61958  0.77255  0.48576  0.95510
     30   3.27698  4.70300  4.53222  4.08186  3.09512  4.31512  4.67655  2.26529  3.81083  0.80343  2.95659  4.34634  4.63983  4.12118  3.97388  3.74950  3.54301  2.35550  5.10743  3.86784     42 - -
          2.68618  4.42225  2.77519  2.73123  3.46354  2.40513  3.72494  3.29354  2.67741  2.69355  4.24690  2.90347  2.73739  3.18146  2.89801  2.37887  2.77519  2.98518  4.58477  3.61503
          0.02696  4.02262  4.74496  0.61958  0.77255  0.48576  0.95510
     31   2.38721  5.16075  2.13940  1.71115  4.46703  3.31062  3.64473  3.93518  2.47673  3.45645  4.24789  2.78890  3.80050  2.75472  2.79872  2.64068  2.93235  3.53558  5.62829  4.21241     43 - -
          2.68618  4.42225  2.77519  2.73123  3.46354  2.40513  3.72494  3.29354  2.67741  2.69355  4.24690  2.90347  2.73739  3.18146  2.89801  2.37887  2.77519  2.98518  4.58477  3.61503
          0.02696  4.02262  4.74496  0.61958  0.77255  0.48576  0.95510
     32   2.73724  5.37359  1.10776  2.09189  4.72965  3.22528  3.82330  4.18233  2.86040  3.76815  4.65102  2.73543  3.86519  3.00387  3.44246  2.84595  3.24372  3.78165  5.95718  4.47416     44 - -
          2.68618  4.42225  2.77519  2.73123  3.46354  2.40513  3.72494  3.29354  2.67741  2.69355  4.24690  2.90347  2.73739  3.18146  2.89801  2.37887  2.77519  2.98518  4.58477  3.61503
          0.02696  4.02262  4.74496  0.61958  0.77255  0.48576  0.95510
     33   2.41449  4.68380  2.63936  2.48599  4.20897  3.23594  3.79740  3.62939  2.66231  3.25209  4.08832  2.89258  1.76610  2.94652  3.04132  2.57616  2.86285  3.25044  5.49048  4.16569     45 - -
          2.68618  4.42225  2.77519  2.73123  3.46354  2.40513  3.72494  3.29354  2.67741  2.69355  4.24690  2.90347  2.73739  3.18146  2.89801  2.37887  2.77519  2.98518  4.58477  3.61503
          0.02696  4.02262  4.74496  0.61958  0.77255  0.48576  0.95510
     34   2.31098  4.92840  2.36516  2.27789  4.21761  3.10071  3.59749  3.65928  2.38193  3.12305  3.94624  2.86722  3.77865  2.65020  2.77081  2.34647  2.79901  3.29302  5.41849  4.04914     46 - -
          2.68618  4.42225  2.77519  2.73123  3.46354  2.40513  3.72494  3.29354  2.67741  2.69355  4.24690  2.90347  2.73739  3.18146  2.89801  2.37887  2.77519  2.98518  4.58477  3.61503
          0.02696  4.02262  4.74496  0.61958  0.77255  0.48576  0.95510
     35   2.96947  4.35886  4.55241  4.05094  3.60581  4.20806  4.80235  1.61031  3.93576  2.19753  3.43296  4.28088  4.58679  4.22750  4.16177  3.58108  2.98882  1.06698  5.46010  4.24928     47 - -
          2.68618  4.42225  2.77519  2.73123  3.46354  2.40513  3.72494  3.29354  2.67741  2.69355  4.24690  2.90347  2.73739  3.18146  2.89801  2.37887  2.77519  2.98518  4.58477  3.61503
          0.02696  4.02262  4.74496  0.61958  0.77255  0.48576  0.95510
     36   2.63582  4.27885  4.27330  3.76898  3.57396  3.71743  4.52054  1.75265  3.66133  2.31919  3.45423  4.00192  4.36702  3.95538  3.90072  3.29287  3.09497  1.17027  5.28335  4.06646     48 - -
          2.68618  4.42225  2.77519  2.73123  3.46354  2.40513  3.72494  3.29354  2.67741  2.69355  4.24690  2.90347  2.73739  3.18146  2.89801  2.37887  2.77519  2.98518  4.58477  3.61503
          0.02696  4.02262  4.74496  0.61958  0.77255  0.48576  0.95510
     37   3.08846  5.22327  2.56059  0.82931  4.58940  3.37593  3.97883  4.07348  2.87880  3.66752  4.63740  3.02771  3.98839  3.19292  3.30140  3.05703  3.39464  3.74275  5.73268  4.45792     49 - -
          2.68618  4.42225  2.77519  2.73123  3.46354  2.40513  3.72494  3.29354  2.67741  2.69355  4.24690  2.90347  2.73739  3.18146  2.89801  2.37887  2.77519  2.98518  4.58477  3.61503
          0.02696  4.02262  4.74496  0.61958  0.77255  0.48576  0.95510
     38   3.07605  4.41612  4.73312  4.24631  3.58108  4.37861  4.97828  1.52935  4.12658  2.10237  3.39984  4.46738  4.72077  4.40835  4.33479  3.77100  3.35083  1.01637  5.53084  4.31194     50 - -
          2.68618  4.42225  2.77519  2.73123  3.46354  2.40513  3.72494  3.29354  2.67741  2.69355  4.24690  2.90347  2.73739  3.18146  2.89801  2.37887  2.77519  2.98518  4.58477  3.61503
          0.02696  4.02262  4.74496  0.61958  0.77255  0.48576  0.95510
     39   3.09302  4.61941  4.21342  3.82053  3.28161  3.94754  4.52101  2.47256  3.57968  1.85572  1.11700  4.07878  4.41101  3.95287  3.76690  3.45673  3.40235  2.49560  5.14109  3.91495     51 - -
          2.68618  4.42225  2.77519  2.73123  3.46354  2.40513  3.72494  3.29354  2.67741  2.69355  4.24690  2.90347  2.73739  3.18146  2.89801  2.37887  2.77519  2.98518  4.58477  3.61503
          0.02696  4.02262  4.74496  0.61958  0.77255  0.48576  0.95510
     40   2.82966  4.49111  4.37636  3.88327  3.27203  4.10209  4.59636  2.14998  3.71128  1.05610  3.12456  4.14348  4.48059  3.99594  3.91771  3.47546  3.29518  1.94826  5.19921  4.02699     52 - -
          2.68618  4.42225  2.77519  2.73123  3.46354  2.40513  3.72494  3.29354  2.67741  2.69355  4.24690  2.90347  2.73739  3.18146  2.89801  2.37887  2.77519  2.98518  4.58477  3.61503
          0.02696  4.02262  4.74496  0.61958  0.77255  0.48576  0.95510
     41   2.85426  4.85176  2.80169  2.70353  4.23951  3.28976  4.05172  3.98473  2.96940  3.61516  4.57129  0.91734  3.95002  3.32667  3.32750  2.91694  3.24227  3.59163  5.52835  4.17856     53 - -
          2.68618  4.42225  2.77519  2.73123  3.46354  2.40513  3.72494  3.29354  2.67741  2.69355  4.24690  2.90347  2.73739  3.18146  2.89801  2.37887  2.77519  2.98518  4.58477  3.61503
          0.02696  4.02262  4.74496  0.61958  0.77255  0.48576  0.95510
     42   2.48890  4.47103  3.32141  3.14997  4.26228  3.18238  4.28322  3.68779  3.21714  3.37082  4.36974  3.42592  0.94042  3.59333  3.49540  2.75487  3.05099  3.29393  5.57869  4.38375     54 - -
          2.68618  4.42225  2.77519  2.73123  3.46354  2.40513  3.72494  3.29354  2.67741  2.69355  4.24690  2.90347  2.73739  3.18146  2.89801  2.37887  2.77519  2.98518  4.58477  3.61503
          0.02696  4.02262  4.74496  0.61958  0.77255  0.48576  0.95510
     43   3.15706  5.30096  0.72443  2.44038  4.69960  3.32995  4.07187  4.32326  3.18574  3.90577  4.88941  3.00343  3.99358  3.31287  3.72060  3.10404  3.49962  3.94721  5.83844  4.55063     55 - -
          2.68618  4.42225  2.77519  2.73123  3.46354  2.40513  3.72494  3.29354  2.67741  2.69355  4.24690  2.90347  2.73739  3.18146  2.89801  2.37887  2.77519  2.98518  4.58477  3.61503
          0.02696  4.02262  4.74496  0.61958  0.77255  0.48576  0.95510
     44   2.65527  4.63846  3.16157  2.82806  4.30888  1.34001  3.94341  3.78300  2.63266  3.38504  4.25591  3.21742  3.88439  3.15663  2.17360  2.75924  3.01835  3.38059  5.49881  4.27630     56 - -
          2.68618  4.42225  2.77519  2.73123  3.46354  2.40513  3.72494  3.29354  2.67741  2.69355  4.24690  2.90347  2.73739  3.18146  2.89801  2.37887  2.77519  2.98518  4.58477  3.61503
          0.02696  4.02262  4.74496  0.61958  0.77255  0.48576  0.95510
     45   2.47470  4.53148  3.11870  2.55423  4.00522  3.41774  3.65840  3.39503  2.29522  3.01420  3.84899  3.03152  3.83526  2.79912  2.01273  2.53393  2.47474  3.00119  5.26075  3.97074     57 - -
          2.68618  4.42225  2.77519  2.73123  3.46354  2.40513  3.72494  3.29354  2.67741  2.69355  4.24690  2.90347  2.73739  3.18146  2.89801  2.37887  2.77519  2.98518  4.58477  3.61503
          0.02696  4.02262  4.74496  0.61958  0.77255  0.48576  0.95510
     46   3.26136  4.60353  4.78892  4.24967  3.17004  4.51192  4.86370  1.81572  4.08903  0.96343  2.97918  4.51855  4.73540  4.27160  4.24576  3.87321  3.49843  1.99622  5.23714  4.11677     58 - -
          2.68618  4.42225  2.77519  2.73123  3.46354  2.40513  3.72494  3.29354  2.67741  2.69355  4.24690  2.90347  2.73739  3.18146  2.89801  2.37887  2.77519  2.98518  4.58477  3.61503
          0.02696  4.02262  4.74496  0.61958  0.77255  0.48576  0.95510
     47   3.03248  4.65789  3.84572  3.34493  2.93094  3.75268  3.80923  3.24819  2.83659  2.77431  3.83359  3.61761  4.19286  3.41374  2.53452  3.21214  3.28451  3.06564  1.29506  2.94089     59 - -
          2.68618  4.42225  2.77519  2.73123  3.46354  2.40513  3.72494  3.29354  2.67741  2.69355  4.24690  2.90347  2.73739  3.18146  2.89801  2.37887  2.77519  2.98518  4.58477  3.61503
          0.02696  4.02262  4.74496  0.61958  0.77255  0.48576  0.95510
     48   3.09388  4.40673  4.77894  4.25035  3.49907  4.44873  4.93004  1.45136  4.14092  1.81832  3.30518  4.48336  4.72835  4.38009  4.33353  3.80974  3.28063  1.21222  5.44029  4.26120     60 - -
          2.68618  4.42225  2.77519  2.73123  3.46354  2.40513  3.72494  3.29354  2.67741  2.69355  4.24690  2.90347  2.73739  3.18146  2.89801  2.37887  2.77519  2.98518  4.58477  3.61503
          0.02696  4.02262  4.74496  0.61958  0.77255  0.48576  0.95510
     49   3.02893  5.48400  0.98636  2.05910  4.79876  3.24293  3.86424  4.32108  2.93478  3.87410  4.77862  2.75157  3.89584  3.05466  3.52904  2.92156  3.34072  3.91678  5.99549  4.52634     61 - -
          2.68618  4.42225  2.77519  2.73123  3.46354  2.40513  3.72494  3.29354  2.67741  2.69355  4.24690  2.90347  2.73739  3.18146  2.89801  2.37887  2.77519  2.98518  4.58477  3.61503
          0.02696  4.02262  4.74496  0.61958  0.77255  0.48576  0.95510
     50   2.91649  4.71513  3.49459  2.83325  4.26425  3.61800  3.66509  3.62926  1.96064  3.02631  4.08375  3.22724  4.01096  2.82722  1.27299  2.96958  3.12216  3.34530  5.33743  4.12317     62 - -
          2.68618  4.42225  2.77519  2.73123  3.46354  2.40513  3.72494  3.29354  2.67741  2.69355  4.24690  2.90347  2.73739  3.18146  2.89801  2.37887  2.77519  2.98518  4.58477  3.61503
          0.02696  4.02262  4.74496  0.61958  0.77255  0.48576  0.95510
     51   2.89892  4.56515  4.39049  3.90279  2.92728  4.18185  4.52506  2.25266  3.75023  0.94788  3.04327  4.17187  4.51816  3.99526  3.94638  3.54976  3.36777  2.28750  5.02583  3.76945     63 - -
          2.68618  4.42225  2.77519  2.73123  3.46354  2.40513  3.72494  3.29354  2.67741  2.69355  4.24690  2.90347  2.73739  3.18146  2.89801  2.37887  2.77519  2.98518  4.58477  3.61503
          0.02696  4.02262  4.74496  0.61958  0.77255  0.48576  0.95510
     52   2.36558  4.69870  2.75321  2.47022  4.17061  2.66434  3.70982  3.59746  2.52445  3.19535  4.00597  2.95790  3.77813  2.86879  2.65422  1.90356  2.82855  3.18707  5.42152  4.09106     64 - -
          2.68618  4.42225  2.77519  2.73123  3.46354  2.40513  3.72494  3.29354  2.67741  2.69355  4.24690  2.90347  2.73739  3.18146  2.89801  2.37887  2.77519  2.98518  4.58477  3.61503
          0.02696  4.02262  4.74496  0.61958  0.77255  0.48576  0.95510
     53   2.56802  4.87373  2.75394  1.98315  4.14744  3.12210  3.61193  3.57642  2.40698  2.97671  3.95925  2.88914  3.78867  2.65771  2.87865  2.26832  2.79682  3.04124  5.37671  4.02130     65 - -
          2.68618  4.42225  2.77519  2.73123  3.46354  2.40513  3.72494  3.29354  2.67741  2.69355  4.24690  2.90347  2.73739  3.18146  2.89801  2.37887  2.77519  2.98518  4.58477  3.61503
          0.02696  4.02262  4.74496  0.61958  0.77255  0.48576  0.95510
     54   2.86181  4.62005  3.56615  3.48578  4.62096  0.53093  4.59479  4.25913  3.68734  3.89379  4.87234  3.73076  4.01589  3.99980  3.90487  3.03839  3.35475  3.75848  5.67431  4.72868     66 - -
          2.68618  4.42225  2.77519  2.73123  3.46354  2.40513  3.72494  3.29354  2.67741  2.69355  4.24690  2.90347  2.73739  3.18146  2.89801  2.37887  2.77519  2.98518  4.58477  3.61503
          0.02696  4.02262  4.74496  0.61958  0.77255  0.48576  0.95510
     55   2.76103  4.44224  3.67578  3.08390  3.39328  3.73718  3.94570  2.46349  2.81521  1.67935  3.10812  3.47406  4.09229  3.25292  2.26228  3.00913  2.98718  2.51542  4.98560  3.77088     67 - -
          2.68618  4.42225  2.77519  2.73123  3.46354  2.40513  3.72494  3.29354  2.67741  2.69355  4.24690  2.90347  2.73739  3.18146  2.89801  2.37887  2.77519  2.98518  4.58477  3.61503
          0.02696  4.02262  4.74496  0.61958  0.77255  0.48576  0.95510
     56   2.04298  4.49917  3.16374  2.39385  3.62329  3.33692  3.70350  2.90730  2.59106  2.75170  3.61437  3.08702  3.84800  2.90177  2.94361  2.58262  2.75558  2.57565  5.07371  3.79745     68 - -
          2.68618  4.42225  2.77519  2.73123  3.46354  2.40513  3.72494  3.29354  2.67741  2.69355  4.24690  2.90347  2.73739  3.18146  2.89801  2.37887  2.77519  2.98518  4.58477  3.61503
          0.02696  4.02262  4.74496  0.61958  0.77255  0.48576  0.95510
     57   2.54500  4.28455  2.05053  2.34578  4.14339  3.34519  3.63852  3.56036  2.44483  3.15722  3.96441  2.90752  2.91204  2.78414  2.88545  2.58670  2.83549  3.07106  5.38452  4.03429     69 - -
          2.68618  4.42225  2.77519  2.73123  3.46354  2.40513  3.72494  3.29354  2.67741  2.69355  4.24690  2.90347  2.73739  3.18146  2.89801  2.37887  2.77519  2.98518  4.58477  3.61503
          0.02696  4.02262  4.74496  0.61958  0.77255  0.48576  0.95510
     58   2.46977  4.30570  3.49208  2.95782  3.56469  3.45876  3.90135  2.75552  2.86923  2.39653  3.03886  3.32661  3.92376  3.20991  3.20727  2.60305  1.82647  2.52907  5.03029  3.79435     70 - -
          2.68618  4.42225  2.77519  2.73123  3.46354  2.40513  3.72494  3.29354  2.67741  2.69355  4.24690  2.90347  2.73739  3.18146  2.89801  2.37887  2.77519  2.98518  4.58477  3.61503
          0.02696  4.02262  4.74496  0.61958  0.77255  0.48576  0.95510
     59   2.55814  4.78661  2.20252  2.40955  4.48845  1.40568  3.90813  3.95418  2.89466  3.56970  4.41601  2.85537  3.80615  3.10747  3.38282  2.67149  3.01172  3.49965  5.75934  4.38810     71 - -
          2.68618  4.42225  2.77519  2.73123  3.46354  2.40513  3.72494  3.29354  2.67741  2.69355  4.24690  2.90347  2.73739  3.18146  2.89801  2.37887  2.77519  2.98518  4.58477  3.61503
          0.02696  4.02262  4.74496  0.61958  0.77255  0.48576  0.95510
     60   2.49597  4.42122  2.86903  2.17954  3.86172  3.42756  3.64103  3.15750  2.46078  2.74588  3.68718  2.99304  3.81670  2.70361  2.84914  2.64060  2.76813  2.50969  5.17864  3.87089     72 - -
          2.68618  4.42225  2.77519  2.73123  3.46354  2.40513  3.72494  3.29354  2.67741  2.69355  4.24690  2.90347  2.73739  3.18146  2.89801  2.37887  2.77519  2.98518  4.58477  3.61503
          0.02696  4.02262  4.74496  0.61958  0.77255  0.48576  0.95510
     61   2.58465  4.71451  3.02625  2.23041  3.87480  3.42387  3.53774  3.31548  2.40539  2.94119  3.72586  2.97462  3.81348  2.79103  2.43175  2.56168  2.42783  2.81916  5.22585  3.86549     73 - -
          2.68618  4.42225  2.77519  2.73123  3.46354  2.40513  3.72494  3.29354  2.67741  2.69355  4.24690  2.90347  2.73739  3.18146  2.89801  2.37887  2.77519  2.98518  4.58477  3.61503
          0.02696  4.02262  4.74496  0.61958  0.77255  0.48576  0.95510
     62   3.26318  4.59092  4.83811  4.27045  3.02364  4.53245  4.83761  1.84331  4.15294  0.98619  2.62230  4.53422  4.71827  4.26015  4.28454  3.87146  3.48436  2.10831  5.17154  4.10067     74 - -
          2.68618  4.42225  2.77519  2.73123  3.46354  2.40513  3.72494  3.29354  2.67741  2.69355  4.24690  2.90347  2.73739  3.18146  2.89801  2.37887  2.77519  2.98518  4.58477  3.61503
          0.02696  4.02262  4.74496  0.61958  0.77255  0.48576  0.95510
     63   2.41360  4.71558  2.90569  2.39179  4.10021  3.15658  3.56688  3.52150  2.50346  3.12605  3.94187  2.77482  3.06732  2.84311  2.95778  2.03321  2.53955  3.16815  5.36540  4.03563     75 - -
          2.68618  4.42225  2.77519  2.73123  3.46354  2.40513  3.72494  3.29354  2.67741  2.69355  4.24690  2.90347  2.73739  3.18146  2.89801  2.37887  2.77519  2.98518  4.58477  3.61503
          0.02696  4.02262  4.74496  0.61958  0.77255  0.48576  0.95510
     64   2.13160  4.79902  2.81838  2.12229  4.16555  3.33317  3.68907  3.57452  2.48250  3.17886  4.00510  2.93642  2.44202  2.85047  2.79646  2.65287  2.88790  3.22745  5.41251  4.08062     76 - -
          2.68618  4.42225  2.77519  2.73123  3.46354  2.40513  3.72494  3.29354  2.67741  2.69355  4.24690  2.90347  2.73739  3.18146  2.89801  2.37887  2.77519  2.98518  4.58477  3.61503
          0.02696  4.02262  4.74496  0.61958  0.77255  0.48576  0.95510
     65   1.62852  4.58982  2.97830  2.52065  3.97509  3.27586  3.48532  3.37593  2.58855  3.02051  3.86970  3.03960  3.82471  2.92387  2.92608  2.41843  2.82007  3.05394  5.29164  4.00107     77 - -
          2.68618  4.42225  2.77519  2.73123  3.46354  2.40513  3.72494  3.29354  2.67741  2.69355  4.24690  2.90347  2.73739  3.18146  2.89801  2.37887  2.77519  2.98518  4.58477  3.61503
          0.02696  4.02262  4.74496  0.61958  0.77255  0.48576  0.95510
     66   2.98340  5.56072  1.14813  1.91447  4.83212  3.22706  3.79017  4.36120  2.82860  3.86249  4.72613  2.64543  3.86264  2.87247  3.43102  2.86008  3.27741  3.93585  6.02356  4.50327     78 - -
          2.68618  4.42225  2.77519  2.73123  3.46354  2.40513  3.72494  3.29354  2.67741  2.69355  4.24690  2.90347  2.73739  3.18146  2.89801  2.37887  2.77519  2.98518  4.58477  3.61503
          0.02696  4.02262  4.74496  0.61958  0.77255  0.48576  0.95510
     67   1.89806  4.30778  3.32279  2.90556  4.03263  1.77211  3.97959  3.37967  2.87514  3.09033  3.94777  3.21786  3.76752  3.22262  3.00124  2.52488  2.76373  2.68900  5.38856  4.14179     79 - -
          2.68618  4.42225  2.77519  2.73123  3.46354  2.40513  3.72494  3.29354  2.67741  2.69355  4.24690  2.90347  2.73739  3.18146  2.89801  2.37887  2.77519  2.98518  4.58477  3.61503
          0.02696  4.02262  4.74496  0.61958  0.77255  0.48576  0.95510
     68   3.01368  5.26401  2.39764  0.93623  4.61151  3.32603  3.89459  4.08734  2.81135  3.68249  4.60583  2.91001  3.93780  3.09101  3.27166  2.96207  3.31408  3.73183  5.77856  4.43062     80 - -
          2.68618  4.42225  2.77519  2.73123  3.46354  2.40513  3.72494  3.29354  2.67741  2.69355  4.24690  2.90347  2.73739  3.18146  2.89801  2.37887  2.77519  2.98518  4.58477  3.61503
          0.02696  4.02262  4.74496  0.61958  0.77255  0.48576  0.95510
     69   3.18120  5.00542  3.68780  3.17038  4.39834  3.63746  3.94268  3.95237  2.31116  3.44111  4.43934  3.51762  4.13451  3.15727  0.77162  3.25933  3.43807  3.67032  5.42160  4.29519     81 - -
          2.68618  4.42225  2.77519  2.73123  3.46354  2.40513  3.72494  3.29354  2.67741  2.69355  4.24690  2.90347  2.73739  3.18146  2.89801  2.37887  2.77519  2.98518  4.58477  3.61503
          0.02696  4.02262  4.74496  0.61958  0.77255  0.48576  0.95510
     70   3.11119  4.46777  4.70557  4.24500  3.48636  4.35843  4.95445  1.01305  4.09156  1.98149  3.32576  4.46366  4.71286  4.38255  4.28469  3.76975  3.39259  1.63714  5.46980  4.24688     82 - -
          2.68618  4.42225  2.77519  2.73123  3.46354  2.40513  3.72494  3.29354  2.67741  2.69355  4.24690  2.90347  2.73739  3.18146  2.89801  2.37887  2.77519  2.98518  4.58477  3.61503
          0.02696  4.02262  4.74496  0.61958  0.77255  0.48576  0.95510
     71   3.13656  4.43568  4.84937  4.33147  3.50523  4.51234  5.01671  1.21193  4.21771  1.87999  3.30545  4.56155  4.78359  4.45774  4.40603  3.88627  3.39000  1.34692  5.49058  4.30712     83 - -
          2.68618  4.42225  2.77519  2.73123  3.46354  2.40513  3.72494  3.29354  2.67741  2.69355  4.24690  2.90347  2.73739  3.18146  2.89801  2.37887  2.77519  2.98518  4.58477  3.61503
          0.02696  4.02262  4.74496  0.61958  0.77255  0.48576  0.95510
     72   3.07513  5.07244  3.51319  2.91331  4.49254  3.65339  3.70331  3.89347  1.91091  3.37854  4.29270  3.28796  4.07154  2.86318  1.06253  3.10641  3.27420  3.59448  5.42882  4.26099     84 - -
          2.68618  4.42225  2.77519  2.73123  3.46354  2.40513  3.72494  3.29354  2.67741  2.69355  4.24690  2.90347  2.73739  3.18146  2.89801  2.37887  2.77519  2.98518  4.58477  3.61503
          0.02696  4.02262  4.74496  0.61958  0.77255  0.48576  0.95510
     73   3.32709  4.74617  4.42998  4.07280  3.19879  4.17148  4.68160  2.41344  3.83907  0.71022  3.17896  4.33366  4.58250  4.17133  3.98965  3.76330  3.61534  2.48932  5.13017  3.88739     85 - -
          2.68618  4.42225  2.77519  2.73123  3.46354  2.40513  3.72494  3.29354  2.67741  2.69355  4.24690  2.90347  2.73739  3.18146  2.89801  2.37887  2.77519  2.98518  4.58477  3.61503
          0.02696  4.02262  4.74496  0.61958  0.77255  0.48576  0.95510
     74   2.92784  4.43147  4.33116  4.00117  3.66379  3.87690  4.77821  2.05427  3.87125  2.32619  3.60830  4.16627  4.43068  4.22125  4.06895  3.39165  3.28677  0.85478  5.47286  4.21283     86 - -
          2.68618  4.42225  2.77519  2.73123  3.46354  2.40513  3.72494  3.29354  2.67741  2.69355  4.24690  2.90347  2.73739  3.18146  2.89801  2.37887  2.77519  2.98518  4.58477  3.61503
          0.02696  4.02262  4.74496  0.61958  0.77255  0.48576  0.95510
     75   0.81728  4.27297  3.62041  3.42136  4.20706  3.09296  4.42492  3.35544  3.44162  3.22989  4.24718  3.53130  3.84663  3.76944  3.68019  2.62296  2.91086  2.98372  5.61916  4.43687     87 - -
          2.68618  4.42225  2.77519  2.73123  3.46354  2.40513  3.72494  3.29354  2.67741  2.69355  4.24690  2.90347  2.73739  3.18146  2.89801  2.37887  2.77519  2.98518  4.58477  3.61503
          0.02696  4.02262  4.74496  0.61958  0.77255  0.48576  0.95510
     76   2.11891  4.58616  2.99596  2.61073  3.98428  3.28063  2.10710  3.47818  2.60966  3.11274  3.96273  3.05526  3.81792  2.99402  2.99745  2.23522  2.86485  3.12786  5.31137  3.98071     88 - -
          2.68618  4.42225  2.77519  2.73123  3.46354  2.40513  3.72494  3.29354  2.67741  2.69355  4.24690  2.90347  2.73739  3.18146  2.89801  2.37887  2.77519  2.98518  4.58477  3.61503
          0.02696  4.02262  4.74496  0.61958  0.77255  0.48576  0.95510
     77   2.55845  4.16799  3.16223  2.73689  3.77741  3.10106  1.67599  3.41067  2.61815  3.05227  3.92223  3.14266  3.84995  3.05163  2.96249  2.55104  2.88084  3.07711  5.15823  3.78866     89 - -
          2.68618  4.42225  2.77519  2.73123  3.46354  2.40513  3.72494  3.29354  2.67741  2.69355  4.24690  2.90347  2.73739  3.18146  2.89801  2.37887  2.77519  2.98518  4.58477  3.61503
          0.02696  4.02262  4.74496  0.61958  0.77255  0.48576  0.95510
     78   2.67212  4.31809  4.31590  3.84339  3.65941  3.92159  4.64286  1.86860  3.72500  2.32056  3.50773  4.05737  4.39852  4.04052  3.96752  3.30956  2.94481  1.05963  5.43160  4.21520     90 - -
          2.68618  4.42225  2.77519  2.73123  3.46354  2.40513  3.72494  3.29354  2.67741  2.69355  4.24690  2.90347  2.73739  3.18146  2.89801  2.37887  2.77519  2.98518  4.58477  3.61503
          0.02696  4.02262  4.74496  0.61958  0.77255  0.48576  0.95510
     79   2.63366  4.72581  2.86167  2.56163  4.25999  1.60066  3.79245  3.71032  2.51687  3.30394  4.14911  2.83983  3.84079  2.88352  2.54690  2.69673  2.95621  3.32806  5.48853  4.18439     91 - -
          2.68618  4.42225  2.77519  2.73123  3.46354  2.40513  3.72494  3.29354  2.67741  2.69355  4.24690  2.90347  2.73739  3.18146  2.89801  2.37887  2.77519  2.98518  4.58477  3.61503
          0.02696  4.02262  4.74496  0.61958  0.77255  0.48576  0.95510
     80   1.51326  4.31773  3.36109  2.77072  3.82680  3.22387  3.96609  2.96674  2.90247  2.84015  3.74888  3.26917  3.85052  3.23734  3.25495  2.64439  2.66183  2.31465  5.24719  4.00473     92 - -
          2.68618  4.42225  2.77519  2.73123  3.46354  2.40513  3.72494  3.29354  2.67741  2.69355  4.24690  2.90347  2.73739  3.18146  2.89801  2.37887  2.77519  2.98518  4.58477  3.61503
          0.02696  4.02262  4.74496  0.61958  0.77255  0.48576  0.95510
     81   2.94064  5.19180  2.44185  1.00964  4.62051  2.98738  3.87307  4.09629  2.77536  3.67472  4.56368  2.89869  3.91056  3.06210  3.23411  2.90217  3.24790  3.71382  5.77696  4.43117     93 - -
          2.68618  4.42225  2.77519  2.73123  3.46354  2.40513  3.72494  3.29354  2.67741  2.69355  4.24690  2.90347  2.73739  3.18146  2.89801  2.37887  2.77519  2.98518  4.58477  3.61503
          0.02696  4.02262  4.74496  0.61958  0.77255  0.48576  0.95510
     82   2.80679  4.37419  4.40040  3.98188  3.63585  3.97781  4.76981  1.88066  3.84041  2.24623  3.50598  4.16802  4.47374  4.17563  4.06235  3.40046  3.22342  0.96348  5.49091  4.24082     94 - -
          2.68618  4.42225  2.77519  2.73123  3.46354  2.40513  3.72494  3.29354  2.67741  2.69355  4.24690  2.90347  2.73739  3.18146  2.89801  2.37887  2.77519  2.98518  4.58477  3.61503
          0.02696  4.02262  4.74496  0.61958  0.77255  0.48576  0.95510
     83   2.82504  5.01149  2.47955  2.40249  3.92878  3.35898  1.56515  3.79138  2.58520  3.35324  4.23089  2.76247  3.89684  2.95790  2.99303  2.82050  3.09922  3.45309  5.29350  3.81801     95 - -
          2.68618  4.42225  2.77519  2.73123  3.46354  2.40513  3.72494  3.29354  2.67741  2.69355  4.24690  2.90347  2.73739  3.18146  2.89801  2.37887  2.77519  2.98518  4.58477  3.61503
          0.02696  4.02262  4.74496  0.61958  0.77255  0.48576  0.95510
     84   2.16886  4.89197  2.85922  2.21935  4.17411  3.30634  3.50980  3.60427  2.35640  3.17243  3.97166  2.89945  3.47503  2.65442  2.42297  2.50310  2.81941  3.25282  5.37978  4.02971     96 - -
          2.68618  4.42225  2.77519  2.73123  3.46354  2.40513  3.72494  3.29354  2.67741  2.69355  4.24690  2.90347  2.73739  3.18146  2.89801  2.37887  2.77519  2.98518  4.58477  3.61503
          0.02696  4.02262  4.74496  0.61958  0.77255  0.48576  0.95510
     85   2.27940  4.75254  2.81616  2.38407  4.09946  2.22472  3.61569  3.51680  2.48646  3.09121  3.94484  2.94562  3.80342  2.84191  2.69389  2.46219  2.85535  3.17536  5.36246  4.03476     97 - -
          2.68618  4.42225  2.77519  2.73123  3.46354  2.40513  3.72494  3.29354  2.67741  2.69355  4.24690  2.90347  2.73739  3.18146  2.89801  2.37887  2.77519  2.98518  4.58477  3.61503
          0.02696  4.02262  4.74496  0.61958  0.77255  0.48576  0.95510
     86   2.21857  4.76905  2.95438  2.44684  4.10239  3.36501  3.64329  3.52007  2.40904  3.11426  3.92779  2.78458  3.79880  2.44737  2.65529  2.21637  2.69959  3.14188  5.34236  4.01536     98 - -
          2.68618  4.42225  2.77519  2.73123  3.46354  2.40513  3.72494  3.29354  2.67741  2.69355  4.24690  2.90347  2.73739  3.18146  2.89801  2.37887  2.77519  2.98518  4.58477  3.61503
          0.02696  4.02262  4.74496  0.61958  0.77255  0.48576  0.95510
     87   2.52616  4.43809  3.23851  3.06762  4.22632  3.13794  4.21697  3.72990  3.14243  3.41577  4.36624  3.34888  1.02423  3.51864  3.43129  2.57508  2.98769  3.29832  5.55894  4.30616     99 - -
          2.68618  4.42225  2.77519  2.73123  3.46354  2.40513  3.72494  3.29354  2.67741  2.69355  4.24690  2.90347  2.73739  3.18146  2.89801  2.37887  2.77519  2.98518  4.58477  3.61503
          0.02696  4.02262  4.74496  0.61958  0.77255  0.48576  0.95510
     88   2.75470  4.49702  3.58748  2.99219  3.52024  3.68998  3.88402  2.34992  2.65776  2.03049  3.44264  3.39519  4.05898  3.15731  1.97673  2.96708  2.98267  2.51467  5.04511  3.80701    100 - -
          2.68618  4.42225  2.77519  2.73123  3.46354  2.40513  3.72494  3.29354  2.67741  2.69355  4.24690  2.90347  2.73739  3.18146  2.89801  2.37887  2.77519  2.98518  4.58477  3.61503
          0.02696  4.02262  4.74496  0.61958  0.77255  0.48576  0.95510
     89   3.10771  4.45874  4.68120  4.15161  3.36896  4.38313  4.82125  1.83312  4.01567  1.46510  3.19678  4.40195  4.67218  4.25614  4.20876  3.74180  3.35950  1.25833  5.32748  4.15040    101 - -
          2.68618  4.42225  2.77519  2.73123  3.46354  2.40513  3.72494  3.29354  2.67741  2.69355  4.24690  2.90347  2.73739  3.18146  2.89801  2.37887  2.77519  2.98518  4.58477  3.61503
          0.02696  4.02262  4.74496  0.61958  0.77255  0.48576  0.95510
     90   2.21700  4.20982  3.38425  3.11040  4.28641  2.97978  4.20097  3.63603  3.14609  3.37605  4.23061  3.29506  3.72025  3.46786  3.45501  1.14168  2.32869  3.13282  5.64011  4.40878    102 - -
          2.68618  4.42225  2.77519  2.73123  3.46354  2.40513  3.72494  3.29354  2.67741  2.69355  4.24690  2.90347  2.73739  3.18146  2.89801  2.37887  2.77519  2.98518  4.58477  3.61503
          0.02696  4.02262  4.74496  0.61958  0.77255  0.48576  0.95510
     91   0.88356  4.21198  3.52839  3.32006  4.28353  2.83291  4.35865  3.52879  3.36974  3.36755  4.28205  3.43317  3.77304  3.67878  3.62827  2.51503  2.81796  3.07330  5.65280  4.46827    103 - -
          2.68618  4.42225  2.77519  2.73123  3.46354  2.40513  3.72494  3.29354  2.67741  2.69355  4.24690  2.90347  2.73739  3.18146  2.89801  2.37887  2.77519  2.98518  4.58477  3.61503
          0.02696  4.02262  4.74496  0.61958  0.77255  0.48576  0.95510
     92   2.89870  5.28625  2.28738  1.15446  4.59342  3.29409  3.76406  4.06859  2.64285  3.61654  4.47537  2.79924  3.87247  2.93158  3.00362  2.83262  3.17576  3.68859  5.77155  4.35608    104 - -
          2.68618  4.42225  2.77519  2.73123  3.46354  2.40513  3.72494  3.29354  2.67741  2.69355  4.24690  2.90347  2.73739  3.18146  2.89801  2.37887  2.77519  2.98518  4.58477  3.61503
          0.02696  4.02262  4.74496  0.61958  0.77255  0.48576  0.95510
     93   3.32779  4.70936  4.63990  4.16729  2.76600  4.41443  4.61773  2.27565  3.99584  0.80986  2.97704  4.41297  4.68477  4.18479  4.14582  3.82145  3.57394  2.38831  4.94145  3.61905    105 - -
          2.68618  4.42225  2.77519  2.73123  3.46354  2.40513  3.72494  3.29354  2.67741  2.69355  4.24690  2.90347  2.73739  3.18146  2.89801  2.37887  2.77519  2.98518  4.58477  3.61503
          0.02696  4.02262  4.74496  0.61958  0.77255  0.48576  0.95510
     94   2.96212  4.69205  3.58591  3.44827  4.42684  3.37117  4.51157  4.01315  3.51887  3.62279  4.68053  3.73880  0.59042  3.90306  3.74552  3.13480  3.41594  3.64102  5.57002  4.55027    106 - -
          2.68618  4.42225  2.77519  2.73123  3.46354  2.40513  3.72494  3.29354  2.67741  2.69355  4.24690  2.90347  2.73739  3.18146  2.89801  2.37887  2.77519  2.98518  4.58477  3.61503
          0.02696  4.02262  4.74496  0.61958  0.77255  0.48576  0.95510
     95   2.65219  4.95592  2.62692  1.68444  4.30124  2.74063  3.66268  3.74091  2.48686  3.21150  4.11369  2.85430  3.43828  2.80748  2.96773  2.60141  2.70018  3.36711  5.51318  4.13874    107 - -
          2.68613  4.42227  2.77522  2.73121  3.46356  2.40507  3.72497  3.29356  2.67743  2.69354  4.24692  2.90349  2.73742  3.18142  2.89794  2.37889  2.77522  2.98521  4.58479  3.61505
          0.11455  3.02711  2.81713  0.95317  0.48697  0.48576  0.95510
     96   2.28814  4.33090  3.17575  2.79628  4.02893  2.93342  3.68262  3.42996  2.81725  3.10060  3.94543  3.14353  3.74413  3.15540  3.18634  2.08022  1.68675  3.03391  5.37129  4.11214    113 - -
          2.68618  4.42225  2.77519  2.73123  3.46354  2.40513  3.72494  3.29354  2.67741  2.69355  4.24690  2.90347  2.73739  3.18146  2.89801  2.37887  2.77519  2.98518  4.58477  3.61503
          0.02843  3.97018  4.69253  0.61958  0.77255  0.45411  1.00788
     97   2.74140  4.58369  3.29463  3.10313  4.53895  0.68244  4.40968  4.09340  3.42546  3.75580  4.69783  3.50567  3.94887  3.74626  3.70160  2.89623  3.21533  3.60931  5.67744  4.61396    114 - -
          2.68618  4.42225  2.77519  2.73123  3.46354  2.40513  3.72494  3.29354  2.67741  2.69355  4.24690  2.90347  2.73739  3.18146  2.89801  2.37887  2.77519  2.98518  4.58477  3.61503
          0.02696  4.02262  4.74496  0.61958  0.77255  0.48576  0.95510
     98   2.87240  5.16455  2.39918  1.12397  4.53346  3.27752  3.81279  3.98750  2.69176  3.58874  4.47755  2.84449  3.88136  2.99498  3.14617  2.66603  3.17787  3.61504  5.75291  4.34606    115 - -
          2.68618  4.42225  2.77519  2.73123  3.46354  2.40513  3.72494  3.29354  2.67741  2.69355  4.24690  2.90347  2.73739  3.18146  2.89801  2.37887  2.77519  2.98518  4.58477  3.61503
          0.02696  4.02262  4.74496  0.61958  0.77255  0.48576  0.95510
     99   3.18120  5.00542  3.68780  3.17038  4.39834  3.63746  3.94268  3.95237  2.31116  3.44111  4.43934  3.51762  4.13451  3.15727  0.77162  3.25933  3.43807  3.67032  5.42160  4.29519    116 - -
          2.68618  4.42225  2.77519  2.73123  3.46354  2.40513  3.72494  3.29354  2.67741  2.69355  4.24690  2.90347  2.73739  3.18146  2.89801  2.37887  2.77519  2.98518  4.58477  3.61503
          0.02696  4.02262  4.74496  0.61958  0.77255  0.48576  0.95510
    100   3.45487  4.81335  4.44471  4.18978  0.79468  4.10525  3.95198  2.96241  4.09358  2.29884  3.67170  4.19112  4.56204  4.22068  4.17611  3.71567  3.75688  2.96378  4.16042  2.51021    117 - -
          2.68618  4.42225  2.77519  2.73123  3.46354  2.40513  3.72494  3.29354  2.67741  2.69355  4.24690  2.90347  2.73739  3.18146  2.89801  2.37887  2.77519  2.98518  4.58477  3.61503
          0.02696  4.02262  4.74496  0.61958  0.77255  0.48576  0.95510
    101   2.93884  5.28356  2.38424  1.12246  4.56270  3.31397  3.78387  4.05273  2.62255  3.58831  4.48514  2.83271  3.89833  2.77076  3.06132  2.87680  3.21804  3.69365  5.75043  4.34836    118 - -
          2.68618  4.42225  2.77519  2.73123  3.46354  2.40513  3.72494  3.29354  2.67741  2.69355  4.24690  2.90347  2.73739  3.18146  2.89801  2.37887  2.77519  2.98518  4.58477  3.61503
          0.02696  4.02262  4.74496  0.61958  0.77255  0.48576  0.95510
    102   2.28395  4.33971  3.28698  3.16844  4.44460  0.91026  4.34967  3.88261  3.36162  3.60445  4.50514  3.38042  3.80439  3.65957  3.64342  2.59640  2.92752  3.35318  5.72734  4.55379    119 - -
          2.68618  4.42225  2.77519  2.73123  3.46354  2.40513  3.72494  3.29354  2.67741  2.69355  4.24690  2.90347  2.73739  3.18146  2.89801  2.37887  2.77519  2.98518  4.58477  3.61503
          0.02696  4.02262  4.74496  0.61958  0.77255  0.48576  0.95510
    103   3.23968  4.56415  4.83033  4.28832  3.21358  4.52719  4.89761  1.61296  4.14381  1.08454  3.01463  4.54523  4.74794  4.31649  4.29619  3.88701  3.47620  1.90106  5.27031  4.15483    120 - -
          2.68618  4.42225  2.77519  2.73123  3.46354  2.40513  3.72494  3.29354  2.67741  2.69355  4.24690  2.90347  2.73739  3.18146  2.89801  2.37887  2.77519  2.98518  4.58477  3.61503
          0.02696  4.02262  4.74496  0.61958  0.77255  0.48576  0.95510
    104   3.24147  4.64085  4.64480  4.13885  3.13357  4.38828  4.75888  2.10411  3.92543  0.87652  2.99067  4.40558  4.67153  4.17255  4.09458  3.77006  3.49695  2.10383  5.17787  3.99817    121 - -
          2.68618  4.42225  2.77519  2.73123  3.46354  2.40513  3.72494  3.29354  2.67741  2.69355  4.24690  2.90347  2.73739  3.18146  2.89801  2.37887  2.77519  2.98518  4.58477  3.61503
          0.02696  4.02262  4.74496  0.61958  0.77255  0.48576  0.95510
    105   2.96212  4.69205  3.58591  3.44827  4.42684  3.37117  4.51157  4.01315  3.51887  3.62279  4.68053  3.73880  0.59042  3.90306  3.74552  3.13480  3.41594  3.64102  5.57002  4.55027    122 - -
          2.68618  4.42225  2.77519  2.73123  3.46354  2.40513  3.72494  3.29354  2.67741  2.69355  4.24690  2.90347  2.73739  3.18146  2.89801  2.37887  2.77519  2.98518  4.58477  3.61503
          0.02696  4.02262  4.74496  0.61958  0.77255  0.48576  0.95510
    106   2.96212  4.69205  3.58591  3.44827  4.42684  3.37117  4.51157  4.01315  3.51887  3.62279  4.68053  3.73880  0.59042  3.90306  3.74552  3.13480  3.41594  3.64102  5.57002  4.55027    123 - -
          2.68618  4.42225  2.77519  2.73123  3.46354  2.40513  3.72494  3.29354  2.67741  2.69355  4.24690  2.90347  2.73739  3.18146  2.89801  2.37887  2.77519  2.98518  4.58477  3.61503
          0.02696  4.02262  4.74496  0.61958  0.77255  0.48576  0.95510
    107   2.31968  4.31660  4.27526  3.75994  3.57402  3.97700  4.54479  1.86385  3.65554  2.19576  3.43669  4.01686  4.39680  3.95243  3.91027  3.33030  3.12713  1.20795  5.32010  4.10529    124 - -
          2.68618  4.42225  2.77519  2.73123  3.46354  2.40513  3.72494  3.29354  2.67741  2.69355  4.24690  2.90347  2.73739  3.18146  2.89801  2.37887  2.77519  2.98518  4.58477  3.61503
          0.02696  4.02262  4.74496  0.61958  0.77255  0.48576  0.95510
    108   2.00555  3.64933  3.98160  3.49800  3.63901  3.34810  4.25408  2.50075  3.40042  2.60819  3.58499  3.62731  3.95486  3.67222  3.64316  2.55010  2.81787  1.43376  5.17237  3.97177    125 - -
          2.68618  4.42225  2.77519  2.73123  3.46354  2.40513  3.72494  3.29354  2.67741  2.69355  4.24690  2.90347  2.73739  3.18146  2.89801  2.37887  2.77519  2.98518  4.58477  3.61503
          0.02696  4.02262  4.74496  0.61958  0.77255  0.48576  0.95510
    109   2.13202  4.50055  3.16694  2.54177  3.71174  3.43871  3.70208  3.05372  2.58708  2.72177  3.46544  3.08381  3.04005  2.92481  3.00350  2.54183  2.54965  2.75430  5.08100  3.68158    126 - -
          2.68618  4.42225  2.77519  2.73123  3.46354  2.40513  3.72494  3.29354  2.67741  2.69355  4.24690  2.90347  2.73739  3.18146  2.89801  2.37887  2.77519  2.98518  4.58477  3.61503
          0.02696  4.02262  4.74496  0.61958  0.77255  0.48576  0.95510
    110   1.20300  4.16727  3.41926  3.17206  4.32646  1.99262  4.26035  3.70110  3.26544  3.42843  4.26362  3.31681  3.70147  3.54192  3.56976  2.34877  2.72401  3.15937  5.67735  4.46922    127 - -
          2.68618  4.42225  2.77519  2.73123  3.46354  2.40513  3.72494  3.29354  2.67741  2.69355  4.24690  2.90347  2.73739  3.18146  2.89801  2.37887  2.77519  2.98518  4.58477  3.61503
          0.02696  4.02262  4.74496  0.61958  0.77255  0.48576  0.95510
    111   2.96212  4.69205  3.58591  3.44827  4.42684  3.37117  4.51157  4.01315  3.51887  3.62279  4.68053  3.73880  0.59042  3.90306  3.74552  3.13480  3.41594  3.64102  5.57002  4.55027    128 - -
          2.68618  4.42225  2.77519  2.73123  3.46354  2.40513  3.72494  3.29354  2.67741  2.69355  4.24690  2.90347  2.73739  3.18146  2.89801  2.37887  2.77519  2.98518  4.58477  3.61503
          0.02696  4.02262  4.74496  0.61958  0.77255  0.48576  0.95510
    112   1.64158  2.87951  3.77264  3.28641  3.74519  3.14364  4.12495  3.01570  3.21488  2.81578  3.70406  3.43437  3.79244  3.48786  3.49682  2.20493  2.33512  2.44775  5.19129  3.99235    129 - -
          2.68618  4.42225  2.77519  2.73123  3.46354  2.40513  3.72494  3.29354  2.67741  2.69355  4.24690  2.90347  2.73739  3.18146  2.89801  2.37887  2.77519  2.98518  4.58477  3.61503
          0.02696  4.02262  4.74496  0.61958  0.77255  0.48576  0.95510
    113   3.45487  4.81335  4.44471  4.18978  0.79468  4.10525  3.95198  2.96241  4.09358  2.29884  3.67170  4.19112  4.56204  4.22068  4.17611  3.71567  3.75688  2.96378  4.16042  2.51021    130 - -
          2.68618  4.42225  2.77519  2.73123  3.46354  2.40513  3.72494  3.29354  2.67741  2.69355  4.24690  2.90347  2.73739  3.18146  2.89801  2.37887  2.77519  2.98518  4.58477  3.61503
          0.02696  4.02262  4.74496  0.61958  0.77255  0.48576  0.95510
    114   1.10765  4.14602  3.52909  3.23897  4.24736  2.95997  4.26460  3.54206  3.25943  3.32465  4.18178  3.35509  3.71199  3.55564  3.54801  2.05437  2.54140  3.05252  5.62293  4.41973    131 - -
          2.68618  4.42225  2.77519  2.73123  3.46354  2.40513  3.72494  3.29354  2.67741  2.69355  4.24690  2.90347  2.73739  3.18146  2.89801  2.37887  2.77519  2.98518  4.58477  3.61503
          0.02696  4.02262  4.74496  0.61958  0.77255  0.48576  0.95510
    115   3.19003  4.50278  4.83006  4.30409  3.34729  4.51744  4.94767  1.18640  4.16160  1.53232  3.15764  4.54821  4.76672  4.37976  4.33261  3.88731  3.43647  1.73357  5.37013  4.20960    132 - -
          2.68618  4.42225  2.77519  2.73123  3.46354  2.40513  3.72494  3.29354  2.67741  2.69355  4.24690  2.90347  2.73739  3.18146  2.89801  2.37887  2.77519  2.98518  4.58477  3.61503
          0.02696  4.02262  4.74496  0.61958  0.77255  0.48576  0.95510
    116   3.18120  5.00542  3.68780  3.17038  4.39834  3.63746  3.94268  3.95237  2.31116  3.44111  4.43934  3.51762  4.13451  3.15727  0.77162  3.25933  3.43807  3.67032  5.42160  4.29519    133 - -
          2.68618  4.42225  2.77519  2.73123  3.46354  2.40513  3.72494  3.29354  2.67741  2.69355  4.24690  2.90347  2.73739  3.18146  2.89801  2.37887  2.77519  2.98518  4.58477  3.61503
          0.02696  4.02262  4.74496  0.61958  0.77255  0.48576  0.95510
    117   3.04481  5.12346  3.32454  2.79158  4.54915  3.61845  3.68110  3.93741  1.04397  3.41560  4.30981  3.20479  4.03898  2.83125  2.11594  3.05269  3.24275  3.62293  5.46930  4.28059    134 - -
          2.68618  4.42225  2.77519  2.73123  3.46354  2.40513  3.72494  3.29354  2.67741  2.69355  4.24690  2.90347  2.73739  3.18146  2.89801  2.37887  2.77519  2.98518  4.58477  3.61503
          0.02696  4.02262  4.74496  0.61958  0.77255  0.48576  0.95510
    118   2.71376  4.85168  3.02402  2.54322  4.18588  3.43934  3.51627  3.60062  2.20246  3.17450  4.01212  3.02248  2.06530  2.81759  2.23169  2.66462  2.95395  3.27258  5.36260  4.07380    135 - -
          2.68618  4.42225  2.77519  2.73123  3.46354  2.40513  3.72494  3.29354  2.67741  2.69355  4.24690  2.90347  2.73739  3.18146  2.89801  2.37887  2.77519  2.98518  4.58477  3.61503
          0.02696  4.02262  4.74496  0.61958  0.77255  0.48576  0.95510
    119   0.81728  4.27297  3.62041  3.42136  4.20706  3.09296  4.42492  3.35544  3.44162  3.22989  4.24718  3.53130  3.84663  3.76944  3.68019  2.62296  2.91086  2.98372  5.61916  4.43687    136 - -
          2.68618  4.42225  2.77519  2.73123  3.46354  2.40513  3.72494  3.29354  2.67741  2.69355  4.24690  2.90347  2.73739  3.18146  2.89801  2.37887  2.77519  2.98518  4.58477  3.61503
          0.02696  4.02262  4.74496  0.61958  0.77255  0.48576  0.95510
    120   2.50248  4.18529  3.70776  3.14478  3.22355  3.56819  3.93459  2.33797  3.06228  2.29683  3.30514  3.47660  4.00783  3.18428  3.35220  2.63381  2.82923  1.73787  4.83230  3.61500    137 - -
          2.68618  4.42225  2.77519  2.73123  3.46354  2.40513  3.72494  3.29354  2.67741  2.69355  4.24690  2.90347  2.73739  3.18146  2.89801  2.37887  2.77519  2.98518  4.58477  3.61503
          0.02696  4.02262  4.74496  0.61958  0.77255  0.48576  0.95510
    121   1.96173  4.53601  3.14185  2.59872  3.80683  2.93498  3.70327  3.19221  2.51487  2.76719  3.49472  3.01024  3.82746  2.90970  2.77694  2.48230  2.80057  2.86249  5.14942  3.86638    138 - -
          2.68618  4.42225  2.77519  2.73123  3.46354  2.40513  3.72494  3.29354  2.67741  2.69355  4.24690  2.90347  2.73739  3.18146  2.89801  2.37887  2.77519  2.98518  4.58477  3.61503
          0.02696  4.02262  4.74496  0.61958  0.77255  0.48576  0.95510
    122   2.80053  4.28588  4.15671  3.62202  3.45066  3.92299  4.36999  1.81150  3.51225  2.17258  3.34900  3.89814  3.44705  3.80092  3.76245  3.25008  3.06496  1.31665  5.13956  3.92923    139 - -
          2.68618  4.42225  2.77519  2.73123  3.46354  2.40513  3.72494  3.29354  2.67741  2.69355  4.24690  2.90347  2.73739  3.18146  2.89801  2.37887  2.77519  2.98518  4.58477  3.61503
          0.02696  4.02262  4.74496  0.61958  0.77255  0.48576  0.95510
    123   2.90771  4.34739  4.19218  3.66934  1.56893  3.92724  3.41280  2.23297  3.53737  2.25267  3.37167  3.79240  4.27181  3.71450  3.70451  3.22844  3.13584  2.58391  4.11860  2.35511    140 - -
          2.68618  4.42225  2.77519  2.73123  3.46354  2.40513  3.72494  3.29354  2.67741  2.69355  4.24690  2.90347  2.73739  3.18146  2.89801  2.37887  2.77519  2.98518  4.58477  3.61503
          0.02696  4.02262  4.74496  0.61958  0.77255  0.48576  0.95510
    124   2.22352  4.35819  3.26663  2.79107  3.96812  2.89434  3.88316  3.35665  2.77947  3.02825  3.69045  3.10867  3.03412  3.10897  3.16965  2.39585  1.76523  2.98763  5.31468  4.05389    141 - -
          2.68618  4.42225  2.77519  2.73123  3.46354  2.40513  3.72494  3.29354  2.67741  2.69355  4.24690  2.90347  2.73739  3.18146  2.89801  2.37887  2.77519  2.98518  4.58477  3.61503
          0.02696  4.02262  4.74496  0.61958  0.77255  0.48576  0.95510
    125   3.28700  4.68723  4.60986  4.13576  3.09929  4.38586  4.72763  2.12651  3.89188  0.82702  2.99679  4.40310  4.67769  4.16657  4.05383  3.79789  3.54357  2.27778  5.13226  3.91227    142 - -
          2.68618  4.42225  2.77519  2.73123  3.46354  2.40513  3.72494  3.29354  2.67741  2.69355  4.24690  2.90347  2.73739  3.18146  2.89801  2.37887  2.77519  2.98518  4.58477  3.61503
          0.02696  4.02262  4.74496  0.61958  0.77255  0.48576  0.95510
    126   2.37076  5.19624  1.94110  2.00711  4.49750  3.22083  3.59647  3.97530  2.49969  3.48861  4.27793  2.58374  3.79886  2.63938  3.02216  2.49147  2.94990  3.56886  5.65764  4.22997    143 - -
          2.68618  4.42225  2.77519  2.73123  3.46354  2.40513  3.72494  3.29354  2.67741  2.69355  4.24690  2.90347  2.73739  3.18146  2.89801  2.37887  2.77519  2.98518  4.58477  3.61503
          0.02696  4.02262  4.74496  0.61958  0.77255  0.48576  0.95510
    127   2.72767  5.17971  1.52695  2.24587  4.49888  3.30256  3.69017  3.97896  2.51918  3.50774  4.32425  2.73770  3.82984  2.80546  2.45935  2.73079  3.04205  3.58530  5.66960  4.25696    144 - -
          2.68618  4.42225  2.77519  2.73123  3.46354  2.40513  3.72494  3.29354  2.67741  2.69355  4.24690  2.90347  2.73739  3.18146  2.89801  2.37887  2.77519  2.98518  4.58477  3.61503
          0.02696  4.02262  4.74496  0.61958  0.77255  0.48576  0.95510
    128   3.47032  4.89825  4.06283  3.82242  2.31343  4.00733  3.69832  3.45928  3.67573  2.87390  4.11913  3.91273  4.47865  3.94536  3.82775  3.59122  3.75827  3.33721  3.96223  0.74848    145 - -
          2.68618  4.42225  2.77519  2.73123  3.46354  2.40513  3.72494  3.29354  2.67741  2.69355  4.24690  2.90347  2.73739  3.18146  2.89801  2.37887  2.77519  2.98518  4.58477  3.61503
          0.02696  4.02262  4.74496  0.61958  0.77255  0.48576  0.95510
    129   2.84338  4.37881  4.51463  4.04635  3.61901  4.13984  4.81976  1.74356  3.91852  2.19866  3.45714  4.26155  4.56425  4.22974  4.14497  3.53584  3.25747  0.98864  5.49463  4.26683    146 - -
          2.68618  4.42225  2.77519  2.73123  3.46354  2.40513  3.72494  3.29354  2.67741  2.69355  4.24690  2.90347  2.73739  3.18146  2.89801  2.37887  2.77519  2.98518  4.58477  3.61503
          0.02696  4.02262  4.74496  0.61958  0.77255  0.48576  0.95510
    130   1.99628  4.78509  2.76794  2.29789  4.04057  3.38823  3.56230  3.39105  2.42328  3.05996  3.87564  2.83216  3.79770  2.77524  2.73992  2.54714  2.77462  2.99407  5.30250  3.96740    147 - -
          2.68618  4.42225  2.77519  2.73123  3.46354  2.40513  3.72494  3.29354  2.67741  2.69355  4.24690  2.90347  2.73739  3.18146  2.89801  2.37887  2.77519  2.98518  4.58477  3.61503
          0.02696  4.02262  4.74496  0.61958  0.77255  0.48576  0.95510
    131   1.95523  5.02157  2.06482  2.24528  4.34819  3.30602  3.67414  3.79200  2.52572  3.35635  4.16645  2.82708  3.80557  2.53938  3.02271  2.59952  2.88465  3.41743  5.56149  4.17263    148 - -
          2.68618  4.42225  2.77519  2.73123  3.46354  2.40513  3.72494  3.29354  2.67741  2.69355  4.24690  2.90347  2.73739  3.18146  2.89801  2.37887  2.77519  2.98518  4.58477  3.61503
          0.02696  4.02262  4.74496  0.61958  0.77255  0.48576  0.95510
    132   2.51310  4.76602  2.67222  2.40602  4.24302  1.69815  3.76543  3.66299  2.58014  3.27025  4.10691  2.91371  3.82079  2.94411  2.70076  2.67406  2.93474  3.29353  5.49558  4.17032    149 - -
          2.68618  4.42225  2.77519  2.73123  3.46354  2.40513  3.72494  3.29354  2.67741  2.69355  4.24690  2.90347  2.73739  3.18146  2.89801  2.37887  2.77519  2.98518  4.58477  3.61503
          0.02696  4.02262  4.74496  0.61958  0.77255  0.48576  0.95510
    133   2.81289  4.25577  4.26395  3.70905  3.37540  3.97629  4.37541  1.38820  3.58650  2.12835  2.80316  3.95915  4.33574  3.85056  3.80495  3.09585  2.95165  1.80418  5.06904  3.87674    150 - -
          2.68618  4.42225  2.77519  2.73123  3.46354  2.40513  3.72494  3.29354  2.67741  2.69355  4.24690  2.90347  2.73739  3.18146  2.89801  2.37887  2.77519  2.98518  4.58477  3.61503
          0.02696  4.02262  4.74496  0.61958  0.77255  0.48576  0.95510
    134   3.20687  4.59535  4.62664  4.06447  3.10281  4.39404  4.68800  2.12086  3.89636  1.29935  1.60876  4.35357  4.62613  4.09280  4.06808  3.72870  3.43479  2.24233  5.12496  4.01622    151 - -
          2.68618  4.42225  2.77519  2.73123  3.46354  2.40513  3.72494  3.29354  2.67741  2.69355  4.24690  2.90347  2.73739  3.18146  2.89801  2.37887  2.77519  2.98518  4.58477  3.61503
          0.02696  4.02262  4.74496  0.61958  0.77255  0.48576  0.95510
    135   2.44054  4.56869  3.03964  2.54197  3.74133  3.35910  3.68746  3.17116  2.54158  2.79578  3.71039  3.03919  3.76853  2.79014  2.92623  2.33935  2.10346  2.89832  5.15802  3.86654    152 - -
          2.68618  4.42225  2.77519  2.73123  3.46354  2.40513  3.72494  3.29354  2.67741  2.69355  4.24690  2.90347  2.73739  3.18146  2.89801  2.37887  2.77519  2.98518  4.58477  3.61503
          0.02696  4.02262  4.74496  0.61958  0.77255  0.48576  0.95510
    136   1.91982  4.73368  2.81825  2.34527  4.03372  3.36179  3.65584  3.44597  2.47390  3.05932  3.88132  2.94793  3.38686  2.79315  2.83078  2.45717  2.75284  3.04307  5.30989  3.98275    153 - -
          2.68618  4.42225  2.77519  2.73123  3.46354  2.40513  3.72494  3.29354  2.67741  2.69355  4.24690  2.90347  2.73739  3.18146  2.89801  2.37887  2.77519  2.98518  4.58477  3.61503
          0.02696  4.02262  4.74496  0.61958  0.77255  0.48576  0.95510
    137   2.24661  4.54238  2.85072  2.28302  4.02119  2.94611  3.60638  3.43839  2.36413  2.99212  3.70721  2.93094  3.69679  2.73173  2.71012  2.59210  2.67775  3.04616  5.28182  3.94627    154 - -
          2.68618  4.42225  2.77519  2.73123  3.46354  2.40513  3.72494  3.29354  2.67741  2.69355  4.24690  2.90347  2.73739  3.18146  2.89801  2.37887  2.77519  2.98518  4.58477  3.61503
          0.02696  4.02262  4.74496  0.61958  0.77255  0.48576  0.95510
    138   2.54168  4.95791  2.77163  2.32179  4.27340  3.38731  3.51906  3.69538  2.36443  3.26234  4.09312  2.92557  3.85186  1.69990  2.75052  2.70673  2.83386  3.35279  5.45743  4.12706    155 - -
          2.68618  4.42225  2.77519  2.73123  3.46354  2.40513  3.72494  3.29354  2.67741  2.69355  4.24690  2.90347  2.73739  3.18146  2.89801  2.37887  2.77519  2.98518  4.58477  3.61503
          0.02696  4.02262  4.74496  0.61958  0.77255  0.48576  0.95510
    139   1.01938  4.25231  3.30658  3.08348  4.22286  2.97446  4.19946  3.54735  3.15840  3.33727  4.21571  3.00083  3.75767  3.48451  3.46025  2.50119  2.79807  3.09128  5.59350  4.34834    156 - -
          2.68618  4.42225  2.77519  2.73123  3.46354  2.40513  3.72494  3.29354  2.67741  2.69355  4.24690  2.90347  2.73739  3.18146  2.89801  2.37887  2.77519  2.98518  4.58477  3.61503
          0.02696  4.02262  4.74496  0.61958  0.77255  0.48576  0.95510
    140   2.35005  5.00569  2.33006  2.06359  4.30733  2.96858  3.60787  3.76058  2.39371  3.30284  4.08770  2.83611  3.78036  2.69744  2.85836  2.42731  2.83475  3.22593  5.49040  4.10339    157 - -
          2.68618  4.42225  2.77519  2.73123  3.46354  2.40513  3.72494  3.29354  2.67741  2.69355  4.24690  2.90347  2.73739  3.18146  2.89801  2.37887  2.77519  2.98518  4.58477  3.61503
          0.02696  4.02262  4.74496  0.61958  0.77255  0.48576  0.95510
    141   2.21356  4.11875  3.91952  3.34391  2.50129  3.68932  3.99137  2.25213  3.24637  2.08080  3.19618  3.61267  4.05898  3.49297  3.47853  2.91790  2.71708  2.14215  4.74229  3.43428    158 - -
          2.68618  4.42225  2.77519  2.73123  3.46354  2.40513  3.72494  3.29354  2.67741  2.69355  4.24690  2.90347  2.73739  3.18146  2.89801  2.37887  2.77519  2.98518  4.58477  3.61503
          0.02696  4.02262  4.74496  0.61958  0.77255  0.48576  0.95510
    142   3.27669  4.70308  4.53056  4.08115  3.09546  4.31347  4.67589  2.26615  3.81016  0.80315  2.95886  4.34544  4.63914  4.12099  3.97320  3.74867  3.54303  2.35614  5.10714  3.86687    159 - -
          2.68618  4.42225  2.77519  2.73123  3.46354  2.40513  3.72494  3.29354  2.67741  2.69355  4.24690  2.90347  2.73739  3.18146  2.89801  2.37887  2.77519  2.98518  4.58477  3.61503
          0.02696  4.02262  4.74496  0.61958  0.77255  0.48576  0.95510
    143   2.49352  4.11169  3.24134  2.66319  3.79189  3.47228  3.64977  3.08723  2.45385  2.81778  3.68846  3.11714  3.87423  2.80121  1.90656  2.72390  2.84836  2.64182  5.12388  3.85821    160 - -
          2.68618  4.42225  2.77519  2.73123  3.46354  2.40513  3.72494  3.29354  2.67741  2.69355  4.24690  2.90347  2.73739  3.18146  2.89801  2.37887  2.77519  2.98518  4.58477  3.61503
          0.02696  4.02262  4.74496  0.61958  0.77255  0.48576  0.95510
    144   2.44458  4.46018  2.79365  2.30427  4.11989  3.25868  3.51466  3.50701  2.32878  2.98160  3.86476  2.84923  3.78310  2.57255  2.30267  2.59478  2.81173  3.16802  5.33947  3.98980    161 - -
          2.68618  4.42225  2.77519  2.73123  3.46354  2.40513  3.72494  3.29354  2.67741  2.69355  4.24690  2.90347  2.73739  3.18146  2.89801  2.37887  2.77519  2.98518  4.58477  3.61503
          0.02696  4.02262  4.74496  0.61958  0.77255  0.48576  0.95510
    145   1.00844  4.18463  3.46597  3.23808  4.31702  2.36946  4.30669  3.64577  3.31963  3.41393  4.27803  3.36765  3.73054  3.60562  3.60371  2.45380  2.76392  3.13602  5.66954  4.47893    162 - -
          2.68618  4.42225  2.77519  2.73123  3.46354  2.40513  3.72494  3.29354  2.67741  2.69355  4.24690  2.90347  2.73739  3.18146  2.89801  2.37887  2.77519  2.98518  4.58477  3.61503
          0.02696  4.02262  4.74496  0.61958  0.77255  0.48576  0.95510
    146   3.03454  4.41781  4.61544  4.12674  3.55141  4.26975  4.86759  1.73697  3.98028  2.09822  3.32328  4.35454  4.64406  4.28626  4.19828  3.65866  3.31802  0.97242  5.47279  4.24020    163 - -
          2.68618  4.42225  2.77519  2.73123  3.46354  2.40513  3.72494  3.29354  2.67741  2.69355  4.24690  2.90347  2.73739  3.18146  2.89801  2.37887  2.77519  2.98518  4.58477  3.61503
          0.02696  4.02262  4.74496  0.61958  0.77255  0.48576  0.95510
    147   2.18453  4.64369  3.04915  2.49845  3.85323  3.39677  3.27566  3.16404  2.43237  2.88787  3.57110  3.00933  3.82576  2.80855  2.44472  2.58611  2.81053  2.80490  5.16823  3.81737    164 - -
          2.68618  4.42225  2.77519  2.73123  3.46354  2.40513  3.72494  3.29354  2.67741  2.69355  4.24690  2.90347  2.73739  3.18146  2.89801  2.37887  2.77519  2.98518  4.58477  3.61503
          0.02696  4.02262  4.74496  0.61958  0.77255  0.48576  0.95510
    148   2.42477  5.12404  2.29203  1.76670  4.43970  3.08702  3.64099  3.90871  2.47737  3.43305  4.22123  2.63709  3.79271  2.77263  2.95876  2.50973  2.80557  3.50821  5.60855  4.19525    165 - -
          2.68618  4.42225  2.77519  2.73123  3.46354  2.40513  3.72494  3.29354  2.67741  2.69355  4.24690  2.90347  2.73739  3.18146  2.89801  2.37887  2.77519  2.98518  4.58477  3.61503
          0.02696  4.02262  4.74496  0.61958  0.77255  0.48576  0.95510
    149   3.04214  5.10914  3.43301  2.81133  4.44199  3.66346  3.31765  3.88614  1.87400  3.35537  4.23513  3.21148  4.04454  2.78605  1.19603  3.05314  3.21768  3.58093  5.39235  4.18518    166 - -
          2.68618  4.42225  2.77519  2.73123  3.46354  2.40513  3.72494  3.29354  2.67741  2.69355  4.24690  2.90347  2.73739  3.18146  2.89801  2.37887  2.77519  2.98518  4.58477  3.61503
          0.02696  4.02262  4.74496  0.61958  0.77255  0.48576  0.95510
    150   2.31083  4.93962  2.93806  2.40822  4.23487  3.42972  3.46622  3.65721  2.09342  3.06186  4.00571  2.91569  3.82102  2.29352  2.34990  2.63913  2.87883  3.30603  5.38625  4.05703    167 - -
          2.68618  4.42225  2.77519  2.73123  3.46354  2.40513  3.72494  3.29354  2.67741  2.69355  4.24690  2.90347  2.73739  3.18146  2.89801  2.37887  2.77519  2.98518  4.58477  3.61503
          0.02696  4.02262  4.74496  0.61958  0.77255  0.48576  0.95510
    151   2.85426  4.85176  2.80169  2.70353  4.23951  3.28976  4.05172  3.98473  2.96940  3.61516  4.57129  0.91734  3.95002  3.32667  3.32750  2.91694  3.24227  3.59163  5.52835  4.17856    168 - -
          2.68618  4.42225  2.77519  2.73123  3.46354  2.40513  3.72494  3.29354  2.67741  2.69355  4.24690  2.90347  2.73739  3.18146  2.89801  2.37887  2.77519  2.98518  4.58477  3.61503
          0.02696  4.02262  4.74496  0.61958  0.77255  0.48576  0.95510
    152   3.12892  4.44458  4.81217  4.31197  3.51780  4.47015  5.01554  1.09984  4.18591  1.97019  3.32600  4.53903  4.76984  4.44670  4.37987  3.85642  3.39226  1.44382  5.50729  4.30911    169 - -
          2.68618  4.42225  2.77519  2.73123  3.46354  2.40513  3.72494  3.29354  2.67741  2.69355  4.24690  2.90347  2.73739  3.18146  2.89801  2.37887  2.77519  2.98518  4.58477  3.61503
          0.02696  4.02262  4.74496  0.61958  0.77255  0.48576  0.95510
    153   3.19779  4.62134  4.56816  4.09107  3.16038  4.29710  4.72639  2.16792  3.88196  0.89667  3.03277  4.34722  4.62517  4.14718  4.05476  3.69942  3.46738  2.03918  5.17879  3.98466    170 - -
          2.68618  4.42225  2.77519  2.73123  3.46354  2.40513  3.72494  3.29354  2.67741  2.69355  4.24690  2.90347  2.73739  3.18146  2.89801  2.37887  2.77519  2.98518  4.58477  3.61503
          0.02696  4.02262  4.74496  0.61958  0.77255  0.48576  0.95510
    154   3.09348  4.41609  4.78567  4.29381  3.58255  4.42722  5.01586  1.40640  4.17989  2.09231  3.39199  4.51264  4.75084  4.45115  4.38221  3.81760  3.36313  1.08058  5.54385  4.33301    171 - -
          2.68618  4.42225  2.77519  2.73123  3.46354  2.40513  3.72494  3.29354  2.67741  2.69355  4.24690  2.90347  2.73739  3.18146  2.89801  2.37887  2.77519  2.98518  4.58477  3.61503
          0.02696  4.02262  4.74496  0.61958  0.77255  0.48576  0.95510
    155   1.14448  4.16385  3.68284  3.32025  4.03703  3.08296  4.27056  3.04497  3.26685  3.01302  3.96465  3.44470  3.79637  3.58119  3.54652  2.48522  2.59350  2.44682  5.49798  4.28909    172 - -
          2.68618  4.42225  2.77519  2.73123  3.46354  2.40513  3.72494  3.29354  2.67741  2.69355  4.24690  2.90347  2.73739  3.18146  2.89801  2.37887  2.77519  2.98518  4.58477  3.61503
          0.02696  4.02262  4.74496  0.61958  0.77255  0.48576  0.95510
    156   2.86181  4.62005  3.56615  3.48578  4.62096  0.53093  4.59479  4.25913  3.68734  3.89379  4.87234  3.73076  4.01589  3.99980  3.90487  3.03839  3.35475  3.75848  5.67431  4.72868    173 - -
          2.68618  4.42225  2.77519  2.73123  3.46354  2.40513  3.72494  3.29354  2.67741  2.69355  4.24690  2.90347  2.73739  3.18146  2.89801  2.37887  2.77519  2.98518  4.58477  3.61503
          0.02696  4.02262  4.74496  0.61958  0.77255  0.48576  0.95510
    157   1.96574  4.23718  3.26384  3.06259  4.39116  1.22970  4.23059  3.79372  3.21660  3.49103  4.32962  3.27144  3.33965  3.49868  3.53762  2.45067  2.77267  3.24214  5.71482  4.50007    174 - -
          2.68618  4.42225  2.77519  2.73123  3.46354  2.40513  3.72494  3.29354  2.67741  2.69355  4.24690  2.90347  2.73739  3.18146  2.89801  2.37887  2.77519  2.98518  4.58477  3.61503
          0.02696  4.02262  4.74496  0.61958  0.77255  0.48576  0.95510
    158   2.49976  4.34431  3.56805  3.33000  4.10800  3.17788  4.33500  3.25370  3.27593  3.11180  4.15459  3.51326  3.89436  3.66375  3.52580  2.70296  0.94063  2.93233  5.53249  4.32538    175 - -
          2.68618  4.42225  2.77519  2.73123  3.46354  2.40513  3.72494  3.29354  2.67741  2.69355  4.24690  2.90347  2.73739  3.18146  2.89801  2.37887  2.77519  2.98518  4.58477  3.61503
          0.02696  4.02262  4.74496  0.61958  0.77255  0.48576  0.95510
    159   2.29660  4.25470  3.26092  3.06305  4.37522  2.53496  4.22530  3.85825  3.20034  3.53542  4.37056  3.27425  3.72648  3.49775  3.51644  1.03762  2.78809  3.28834  5.69711  4.45772    176 - -
          2.68618  4.42225  2.77519  2.73123  3.46354  2.40513  3.72494  3.29354  2.67741  2.69355  4.24690  2.90347  2.73739  3.18146  2.89801  2.37887  2.77519  2.98518  4.58477  3.61503
          0.02696  4.02262  4.74496  0.61958  0.77255  0.48576  0.95510
    160   2.20241  4.20753  3.42640  3.09539  4.19452  3.01138  4.15578  3.52333  3.10202  3.26886  4.12309  3.29550  3.72813  3.42231  3.42068  1.72686  1.51419  3.06026  5.55604  4.33069    177 - -
          2.68618  4.42225  2.77519  2.73123  3.46354  2.40513  3.72494  3.29354  2.67741  2.69355  4.24690  2.90347  2.73739  3.18146  2.89801  2.37887  2.77519  2.98518  4.58477  3.61503
          0.02696  4.02262  4.74496  0.61958  0.77255  0.48576  0.95510
    161   2.86181  4.62005  3.56615  3.48578  4.62096  0.53093  4.59479  4.25913  3.68734  3.89379  4.87234  3.73076  4.01589  3.99980  3.90487  3.03839  3.35475  3.75848  5.67431  4.72868    178 - -
          2.68618  4.42225  2.77519  2.73123  3.46354  2.40513  3.72494  3.29354  2.67741  2.69355  4.24690  2.90347  2.73739  3.18146  2.89801  2.37887  2.77519  2.98518  4.58477  3.61503
          0.02696  4.02262  4.74496  0.61958  0.77255  0.48576  0.95510
    162   3.11448  5.07907  3.30011  2.89647  4.49993  3.58511  3.85036  3.93922  0.84983  3.47273  4.42835  3.31347  4.07671  3.03496  2.47086  3.14796  3.35771  3.63935  5.49460  4.33003    179 - -
          2.68618  4.42225  2.77519  2.73123  3.46354  2.40513  3.72494  3.29354  2.67741  2.69355  4.24690  2.90347  2.73739  3.18146  2.89801  2.37887  2.77519  2.98518  4.58477  3.61503
          0.02696  4.02262  4.74496  0.61958  0.77255  0.48576  0.95510
    163   2.49976  4.34431  3.56805  3.33000  4.10800  3.17788  4.33500  3.25370  3.27593  3.11180  4.15459  3.51326  3.89436  3.66375  3.52580  2.70296  0.94063  2.93233  5.53249  4.32538    180 - -
          2.68618  4.42225  2.77519  2.73123  3.46354  2.40513  3.72494  3.29354  2.67741  2.69355  4.24690  2.90347  2.73739  3.18146  2.89801  2.37887  2.77519  2.98518  4.58477  3.61503
          0.02696  4.02262  4.74496  0.61958  0.77255  0.48576  0.95510
    164   2.49976  4.34431  3.56805  3.33000  4.10800  3.17788  4.33500  3.25370  3.27593  3.11180  4.15459  3.51326  3.89436  3.66375  3.52580  2.70296  0.94063  2.93233  5.53249  4.32538    181 - -
          2.68618  4.42225  2.77519  2.73123  3.46354  2.40513  3.72494  3.29354  2.67741  2.69355  4.24690  2.90347  2.73739  3.18146  2.89801  2.37887  2.77519  2.98518  4.58477  3.61503
          0.02696  4.02262  4.74496  0.61958  0.77255  0.48576  0.95510
    165   3.33472  4.70480  4.67585  4.19023  2.64262  4.44145  4.59352  2.27986  4.03098  0.82562  2.96078  4.42630  4.69334  4.19265  4.17392  3.83352  3.57422  2.40018  4.89527  3.55683    182 - -
          2.68618  4.42225  2.77519  2.73123  3.46354  2.40513  3.72494  3.29354  2.67741  2.69355  4.24690  2.90347  2.73739  3.18146  2.89801  2.37887  2.77519  2.98518  4.58477  3.61503
          0.02696  4.02262  4.74496  0.61958  0.77255  0.48576  0.95510
    166   1.80169  4.20262  3.70877  3.25052  3.80703  3.26274  4.17245  2.72083  3.18800  2.75607  3.72601  3.46750  3.88718  3.49520  3.49256  2.65474  1.93794  1.98352  5.30145  4.08652    183 - -
          2.68618  4.42225  2.77519  2.73123  3.46354  2.40513  3.72494  3.29354  2.67741  2.69355  4.24690  2.90347  2.73739  3.18146  2.89801  2.37887  2.77519  2.98518  4.58477  3.61503
          0.02696  4.02262  4.74496  0.61958  0.77255  0.48576  0.95510
    167   2.85426  4.85176  2.80169  2.70353  4.23951  3.28976  4.05172  3.98473  2.96940  3.61516  4.57129  0.91734  3.95002  3.32667  3.32750  2.91694  3.24227  3.59163  5.52835  4.17856    184 - -
          2.68618  4.42225  2.77519  2.73123  3.46354  2.40513  3.72494  3.29354  2.67741  2.69355  4.24690  2.90347  2.73739  3.18146  2.89801  2.37887  2.77519  2.98518  4.58477  3.61503
          0.02696  4.02262  4.74496  0.61958  0.77255  0.48576  0.95510
    168   0.81728  4.27297  3.62041  3.42136  4.20706  3.09296  4.42492  3.35544  3.44162  3.22989  4.24718  3.53130  3.84663  3.76944  3.68019  2.62296  2.91086  2.98372  5.61916  4.43687    185 - -
          2.68618  4.42225  2.77519  2.73123  3.46354  2.40513  3.72494  3.29354  2.67741  2.69355  4.24690  2.90347  2.73739  3.18146  2.89801  2.37887  2.77519  2.98518  4.58477  3.61503
          0.02696  4.02262  4.74496  0.61958  0.77255  0.48576  0.95510
    169   3.27212  4.70198  4.49805  4.07494  3.10839  4.27953  4.67075  2.25113  3.81850  0.79860  3.05236  4.33404  4.62752  4.13153  3.98072  3.73765  3.54596  2.35525  5.10451  3.84781    186 - -
          2.68618  4.42225  2.77519  2.73123  3.46354  2.40513  3.72494  3.29354  2.67741  2.69355  4.24690  2.90347  2.73739  3.18146  2.89801  2.37887  2.77519  2.98518  4.58477  3.61503
          0.02696  4.02262  4.74496  0.61958  0.77255  0.48576  0.95510
    170   3.32709  4.74617  4.42998  4.07280  3.19879  4.17148  4.68160  2.41344  3.83907  0.71022  3.17896  4.33366  4.58250  4.17133  3.98965  3.76330  3.61534  2.48932  5.13017  3.88739    187 - -
          2.68618  4.42225  2.77519  2.73123  3.46354  2.40513  3.72494  3.29354  2.67741  2.69355  4.24690  2.90347  2.73739  3.18146  2.89801  2.37887  2.77519  2.98518  4.58477  3.61503
          0.02696  4.02262  4.74496  0.61958  0.77255  0.48576  0.95510
    171   1.33026  4.49741  2.85604  2.66471  4.05013  3.03476  3.51121  3.47734  2.79721  3.14707  4.00602  3.08320  3.80580  3.12186  3.18982  2.61945  2.86436  3.11056  5.39524  4.09629    188 - -
          2.68618  4.42225  2.77519  2.73123  3.46354  2.40513  3.72494  3.29354  2.67741  2.69355  4.24690  2.90347  2.73739  3.18146  2.89801  2.37887  2.77519  2.98518  4.58477  3.61503
          0.02696  4.02262  4.74496  0.61958  0.77255  0.48576  0.95510
    172   2.88423  5.09939  2.51921  1.10347  4.39405  3.32987  3.83693  3.76707  2.68488  3.41692  4.36703  2.92059  3.91307  3.02552  3.11199  2.87041  3.18214  3.30243  5.65927  4.28131    189 - -
          2.68618  4.42225  2.77519  2.73123  3.46354  2.40513  3.72494  3.29354  2.67741  2.69355  4.24690  2.90347  2.73739  3.18146  2.89801  2.37887  2.77519  2.98518  4.58477  3.61503
          0.02696  4.02262  4.74496  0.61958  0.77255  0.48576  0.95510
    173   2.76777  4.26960  3.77066  3.64091  3.44551  4.00785  4.37559  1.59308  3.55353  2.14559  3.21016  3.93106  4.35262  3.82276  3.80566  3.31286  3.06842  1.44126  5.12282  3.91540    190 - -
          2.68618  4.42225  2.77519  2.73123  3.46354  2.40513  3.72494  3.29354  2.67741  2.69355  4.24690  2.90347  2.73739  3.18146  2.89801  2.37887  2.77519  2.98518  4.58477  3.61503
          0.02696  4.02262  4.74496  0.61958  0.77255  0.48576  0.95510
    174   1.07037  4.14639  3.47667  3.21114  4.29290  2.57273  4.26565  3.64974  3.27179  3.38784  4.22455  3.33439  3.69956  3.55372  3.56621  2.25157  2.63205  3.12114  5.65249  4.45172    191 - -
          2.68618  4.42225  2.77519  2.73123  3.46354  2.40513  3.72494  3.29354  2.67741  2.69355  4.24690  2.90347  2.73739  3.18146  2.89801  2.37887  2.77519  2.98518  4.58477  3.61503
          0.02696  4.02262  4.74496  0.61958  0.77255  0.48576  0.95510
    175   2.24353  4.86570  2.82161  2.36030  3.84453  3.31375  3.59929  3.55950  1.92914  3.13617  3.93924  2.89354  3.79591  2.68336  2.69220  2.61866  2.80143  3.21668  5.35097  4.00705    192 - -
          2.68618  4.42225  2.77519  2.73123  3.46354  2.40513  3.72494  3.29354  2.67741  2.69355  4.24690  2.90347  2.73739  3.18146  2.89801  2.37887  2.77519  2.98518  4.58477  3.61503
          0.02696  4.02262  4.74496  0.61958  0.77255  0.48576  0.95510
    176   2.27603  4.04762  3.35987  2.86377  3.84577  3.02125  3.66681  3.22438  2.81795  2.85584  3.77203  3.20968  3.78904  3.15181  3.18535  2.30453  1.68449  2.88731  5.22278  3.97528    193 - -
          2.68618  4.42225  2.77519  2.73123  3.46354  2.40513  3.72494  3.29354  2.67741  2.69355  4.24690  2.90347  2.73739  3.18146  2.89801  2.37887  2.77519  2.98518  4.58477  3.61503
          0.02696  4.02262  4.74496  0.61958  0.77255  0.48576  0.95510
    177   2.48194  4.88785  2.50491  2.26853  4.08812  2.42580  3.64314  3.64629  2.46443  3.22244  4.02596  2.87467  3.78822  2.72275  2.94688  2.29301  2.71048  3.28411  5.43902  4.07534    194 - -
          2.68618  4.42225  2.77519  2.73123  3.46354  2.40513  3.72494  3.29354  2.67741  2.69355  4.24690  2.90347  2.73739  3.18146  2.89801  2.37887  2.77519  2.98518  4.58477  3.61503
          0.02696  4.02262  4.74496  0.61958  0.77255  0.48576  0.95510
    178   3.01138  5.55566  1.10566  1.85535  4.84546  3.23282  3.82099  4.36701  2.87843  3.88665  4.76707  2.70829  3.87685  2.99945  3.48561  2.88929  3.31173  3.94792  6.03190  4.52873    195 - -
          2.68618  4.42225  2.77519  2.73123  3.46354  2.40513  3.72494  3.29354  2.67741  2.69355  4.24690  2.90347  2.73739  3.18146  2.89801  2.37887  2.77519  2.98518  4.58477  3.61503
          0.02696  4.02262  4.74496  0.61958  0.77255  0.48576  0.95510
    179   3.18120  5.00542  3.68780  3.17038  4.39834  3.63746  3.94268  3.95237  2.31116  3.44111  4.43934  3.51762  4.13451  3.15727  0.77162  3.25933  3.43807  3.67032  5.42160  4.29519    196 - -
          2.68618  4.42225  2.77519  2.73123  3.46354  2.40513  3.72494  3.29354  2.67741  2.69355  4.24690  2.90347  2.73739  3.18146  2.89801  2.37887  2.77519  2.98518  4.58477  3.61503
          0.02696  4.02262  4.74496  0.61958  0.77255  0.48576  0.95510
    180   3.09019  4.42266  4.73426  4.22835  3.54627  4.41171  4.95066  1.58985  4.10462  2.00703  3.36604  4.46434  4.72741  4.38098  4.31438  3.78980  3.35501  1.02151  5.49591  4.28201    197 - -
          2.68618  4.42225  2.77519  2.73123  3.46354  2.40513  3.72494  3.29354  2.67741  2.69355  4.24690  2.90347  2.73739  3.18146  2.89801  2.37887  2.77519  2.98518  4.58477  3.61503
          0.02696  4.02262  4.74496  0.61958  0.77255  0.48576  0.95510
    181   3.11348  4.43724  4.75366  4.22299  3.43368  4.44249  4.89745  1.66694  4.10486  1.64011  3.24680  4.46643  4.71781  4.33858  4.29670  3.80195  3.36289  1.17939  5.39404  4.21883    198 - -
          2.68618  4.42225  2.77519  2.73123  3.46354  2.40513  3.72494  3.29354  2.67741  2.69355  4.24690  2.90347  2.73739  3.18146  2.89801  2.37887  2.77519  2.98518  4.58477  3.61503
          0.02696  4.02262  4.74496  0.61958  0.77255  0.48576  0.95510
    182   3.17148  4.48712  4.82190  4.27904  3.30774  4.49359  4.90156  1.57991  4.15852  1.28434  3.10664  4.52092  4.73273  4.34068  4.31994  3.84906  3.41120  1.57930  5.31817  4.19031    199 - -
          2.68618  4.42225  2.77519  2.73123  3.46354  2.40513  3.72494  3.29354  2.67741  2.69355  4.24690  2.90347  2.73739  3.18146  2.89801  2.37887  2.77519  2.98518  4.58477  3.61503
          0.02696  4.02262  4.74496  0.61958  0.77255  0.48576  0.95510
    183   3.22147  4.54141  4.80627  4.29083  3.28022  4.51184  4.90766  1.22924  4.12279  1.39926  3.11120  4.53824  4.75969  4.34732  4.28501  3.89111  3.46660  1.87730  5.30940  4.13657    200 - -
          2.68618  4.42225  2.77519  2.73123  3.46354  2.40513  3.72494  3.29354  2.67741  2.69355  4.24690  2.90347  2.73739  3.18146  2.89801  2.37887  2.77519  2.98518  4.58477  3.61503
          0.02696  4.02262  4.74496  0.61958  0.77255  0.48576  0.95510
    184   2.94977  5.27365  2.38943  1.08504  4.55504  3.31409  3.80363  4.04597  2.65401  3.59069  4.49990  2.84570  3.90580  2.85087  3.09329  2.89103  3.23463  3.69156  5.75148  4.35362    201 - -
          2.68618  4.42225  2.77519  2.73123  3.46354  2.40513  3.72494  3.29354  2.67741  2.69355  4.24690  2.90347  2.73739  3.18146  2.89801  2.37887  2.77519  2.98518  4.58477  3.61503
          0.02696  4.02262  4.74496  0.61958  0.77255  0.48576  0.95510
    185   3.15706  5.30096  0.72443  2.44038  4.69960  3.32995  4.07187  4.32326  3.18574  3.90577  4.88941  3.00343  3.99358  3.31287  3.72060  3.10404  3.49962  3.94721  5.83844  4.55063    202 - -
          2.68618  4.42225  2.77519  2.73123  3.46354  2.40513  3.72494  3.29354  2.67741  2.69355  4.24690  2.90347  2.73739  3.18146  2.89801  2.37887  2.77519  2.98518  4.58477  3.61503
          0.02696  4.02262  4.74496  0.61958  0.77255  0.48576  0.95510
    186   2.46810  4.28774  3.64662  3.25869  3.83532  3.27031  4.20850  2.79949  3.13315  2.65992  3.79883  3.47895  3.91836  3.51550  3.41506  2.69502  1.29071  2.41936  5.37651  4.12085    203 - -
          2.68618  4.42225  2.77519  2.73123  3.46354  2.40513  3.72494  3.29354  2.67741  2.69355  4.24690  2.90347  2.73739  3.18146  2.89801  2.37887  2.77519  2.98518  4.58477  3.61503
          0.02696  4.02262  4.74496  0.61958  0.77255  0.48576  0.95510
    187   2.65080  4.53562  3.33486  2.75393  3.71186  3.53422  3.75099  2.72485  2.50951  2.59268  3.61879  3.19454  3.63194  2.97918  1.90383  2.79350  2.88601  2.50113  5.10074  3.84391    204 - -
          2.68618  4.42225  2.77519  2.73123  3.46354  2.40513  3.72494  3.29354  2.67741  2.69355  4.24690  2.90347  2.73739  3.18146  2.89801  2.37887  2.77519  2.98518  4.58477  3.61503
          0.02696  4.02262  4.74496  0.61958  0.77255  0.48576  0.95510
    188   3.08846  5.22327  2.56059  0.82931  4.58940  3.37593  3.97883  4.07348  2.87880  3.66752  4.63740  3.02771  3.98839  3.19292  3.30140  3.05703  3.39464  3.74275  5.73268  4.45792    205 - -
          2.68618  4.42225  2.77519  2.73123  3.46354  2.40513  3.72494  3.29354  2.67741  2.69355  4.24690  2.90347  2.73739  3.18146  2.89801  2.37887  2.77519  2.98518  4.58477  3.61503
          0.02696  4.02262  4.74496  0.61958  0.77255  0.48576  0.95510
    189   3.32709  4.74617  4.42998  4.07280  3.19879  4.17148  4.68160  2.41344  3.83907  0.71022  3.17896  4.33366  4.58250  4.17133  3.98965  3.76330  3.61534  2.48932  5.13017  3.88739    206 - -
          2.68618  4.42225  2.77519  2.73123  3.46354  2.40513  3.72494  3.29354  2.67741  2.69355  4.24690  2.90347  2.73739  3.18146  2.89801  2.37887  2.77519  2.98518  4.58477  3.61503
          0.02696  4.02262  4.74496  0.61958  0.77255  0.48576  0.95510
    190   2.90640  5.07149  2.92382  2.56368  4.38380  3.48385  3.68733  3.84236  2.10996  3.35218  4.23505  3.04127  3.95203  1.40617  2.42175  2.90579  3.13750  3.51812  5.47576  4.18966    207 - -
          2.68618  4.42225  2.77519  2.73123  3.46354  2.40513  3.72494  3.29354  2.67741  2.69355  4.24690  2.90347  2.73739  3.18146  2.89801  2.37887  2.77519  2.98518  4.58477  3.61503
          0.02696  4.02262  4.74496  0.61958  0.77255  0.48576  0.95510
    191   2.34185  1.11971  4.07533  3.78040  3.89092  3.09438  4.45797  3.08418  3.59041  3.02023  4.01893  3.67404  3.84704  3.91796  3.74675  2.44498  2.83296  2.74810  5.38541  4.14433    208 - -
          2.68618  4.42225  2.77519  2.73123  3.46354  2.40513  3.72494  3.29354  2.67741  2.69355  4.24690  2.90347  2.73739  3.18146  2.89801  2.37887  2.77519  2.98518  4.58477  3.61503
          0.02696  4.02262  4.74496  0.61958  0.77255  0.48576  0.95510
    192   1.77936  4.55796  3.02522  2.58512  3.89197  3.35655  3.72107  3.27927  2.53765  2.88911  3.77832  3.05000  3.52390  2.87115  2.82956  2.59977  2.56306  2.93282  5.21875  3.93027    209 - -
          2.68618  4.42225  2.77519  2.73123  3.46354  2.40513  3.72494  3.29354  2.67741  2.69355  4.24690  2.90347  2.73739  3.18146  2.89801  2.37887  2.77519  2.98518  4.58477  3.61503
          0.02696  4.02262  4.74496  0.61958  0.77255  0.48576  0.95510
    193   1.01885  4.20538  3.37500  3.14355  4.22660  2.99160  4.22856  3.54914  3.20134  3.34196  4.21278  3.14217  3.73771  3.52004  3.49296  2.35186  2.76414  3.07653  5.60671  4.36644    210 - -
          2.68618  4.42225  2.77519  2.73123  3.46354  2.40513  3.72494  3.29354  2.67741  2.69355  4.24690  2.90347  2.73739  3.18146  2.89801  2.37887  2.77519  2.98518  4.58477  3.61503
          0.02696  4.02262  4.74496  0.61958  0.77255  0.48576  0.95510
    194   2.54307  4.76413  3.00064  2.44990  4.08069  3.39741  3.64954  3.48589  2.34277  3.08650  3.91218  2.98397  2.39784  2.78848  2.37473  2.47113  2.86184  3.05078  5.31783  4.00935    211 - -
          2.68618  4.42225  2.77519  2.73123  3.46354  2.40513  3.72494  3.29354  2.67741  2.69355  4.24690  2.90347  2.73739  3.18146  2.89801  2.37887  2.77519  2.98518  4.58477  3.61503
          0.02696  4.02262  4.74496  0.61958  0.77255  0.48576  0.95510
    195   2.90488  5.37085  1.62114  2.16168  4.69446  3.23262  3.79205  4.25025  2.79472  3.77423  4.62671  1.58783  3.85355  2.96521  3.36478  2.81858  3.20711  3.82337  5.90248  4.41770    212 - -
          2.68618  4.42225  2.77519  2.73123  3.46354  2.40513  3.72494  3.29354  2.67741  2.69355  4.24690  2.90347  2.73739  3.18146  2.89801  2.37887  2.77519  2.98518  4.58477  3.61503
          0.02696  4.02262  4.74496  0.61958  0.77255  0.48576  0.95510
    196   2.56503  3.75574  3.58294  3.01114  3.25818  3.57262  3.05553  2.65392  2.92400  1.89247  3.31204  3.37329  3.95292  3.22784  3.10340  2.83311  2.64726  2.36783  4.79717  3.56942    213 - -
          2.68618  4.42225  2.77519  2.73123  3.46354  2.40513  3.72494  3.29354  2.67741  2.69355  4.24690  2.90347  2.73739  3.18146  2.89801  2.37887  2.77519  2.98518  4.58477  3.61503
          0.02696  4.02262  4.74496  0.61958  0.77255  0.48576  0.95510
    197   3.08660  4.42397  4.71842  4.21259  3.54101  4.39957  4.93629  1.62073  4.08602  1.99767  3.36422  4.45033  4.71870  4.36528  4.29732  3.77727  3.35213  1.01484  5.48752  4.27138    214 - -
          2.68618  4.42225  2.77519  2.73123  3.46354  2.40513  3.72494  3.29354  2.67741  2.69355  4.24690  2.90347  2.73739  3.18146  2.89801  2.37887  2.77519  2.98518  4.58477  3.61503
          0.02696  4.02262  4.74496  0.61958  0.77255  0.48576  0.95510
    198   1.58225  4.37678  3.24358  2.78700  3.51872  3.26248  3.86533  3.20410  2.78129  2.89874  3.77336  3.17174  2.83628  3.02005  3.16247  2.54997  2.78838  2.88747  5.21603  3.94565    215 - -
          2.68618  4.42225  2.77519  2.73123  3.46354  2.40513  3.72494  3.29354  2.67741  2.69355  4.24690  2.90347  2.73739  3.18146  2.89801  2.37887  2.77519  2.98518  4.58477  3.61503
          0.02696  4.02262  4.74496  0.61958  0.77255  0.48576  0.95510
    199   3.30228  4.67642  4.71043  4.16693  3.06443  4.47559  4.76357  2.21771  3.96557  0.89985  2.24821  4.45424  4.69143  4.16177  4.11777  3.83535  3.53106  2.34864  5.13601  4.02609    216 - -
          2.68618  4.42225  2.77519  2.73123  3.46354  2.40513  3.72494  3.29354  2.67741  2.69355  4.24690  2.90347  2.73739  3.18146  2.89801  2.37887  2.77519  2.98518  4.58477  3.61503
          0.02696  4.02262  4.74496  0.61958  0.77255  0.48576  0.95510
    200   2.81525  4.00430  3.60822  3.01444  4.14371  3.49715  3.84816  3.54077  2.31751  3.15680  4.10292  3.35846  3.99635  3.05427  1.09884  2.92901  3.10726  3.24776  5.33523  4.12283    217 - -
          2.68618  4.42225  2.77519  2.73123  3.46354  2.40513  3.72494  3.29354  2.67741  2.69355  4.24690  2.90347  2.73739  3.18146  2.89801  2.37887  2.77519  2.98518  4.58477  3.61503
          0.02696  4.02262  4.74496  0.61958  0.77255  0.48576  0.95510
    201   2.23321  4.24097  3.51628  3.24665  4.11727  3.09040  4.27092  3.19028  3.20683  3.09095  4.07774  3.41430  3.81487  3.56962  3.47753  2.56210  1.12788  2.84215  5.56418  4.34043    218 - -
          2.68618  4.42225  2.77519  2.73123  3.46354  2.40513  3.72494  3.29354  2.67741  2.69355  4.24690  2.90347  2.73739  3.18146  2.89801  2.37887  2.77519  2.98518  4.58477  3.61503
          0.02696  4.02262  4.74496  0.61958  0.77255  0.48576  0.95510
    202   2.77447  5.08145  3.29265  2.65033  4.45951  3.59253  3.33919  3.83439  1.58982  3.20960  4.15635  3.10065  3.95752  2.69095  1.70229  2.89078  3.03552  3.50365  5.41981  4.19058    219 - -
          2.68618  4.42225  2.77519  2.73123  3.46354  2.40513  3.72494  3.29354  2.67741  2.69355  4.24690  2.90347  2.73739  3.18146  2.89801  2.37887  2.77519  2.98518  4.58477  3.61503
          0.02696  4.02262  4.74496  0.61958  0.77255  0.48576  0.95510
    203   2.31987  5.13210  1.91899  2.10237  4.43112  3.31865  3.63279  3.89784  2.37912  3.42130  4.20959  2.79646  3.32170  2.68959  2.90087  2.65593  2.94495  3.50209  5.59579  4.18550    220 - -
          2.68618  4.42225  2.77519  2.73123  3.46354  2.40513  3.72494  3.29354  2.67741  2.69355  4.24690  2.90347  2.73739  3.18146  2.89801  2.37887  2.77519  2.98518  4.58477  3.61503
          0.02696  4.02262  4.74496  0.61958  0.77255  0.48576  0.95510
    204   2.70093  4.66990  2.58860  2.77616  4.51323  0.92064  4.17171  4.04322  3.19730  3.68704  4.57914  3.19982  3.88755  3.43640  3.59320  2.80170  3.13307  3.57047  5.71158  4.50887    221 - -
          2.68618  4.42225  2.77519  2.73123  3.46354  2.40513  3.72494  3.29354  2.67741  2.69355  4.24690  2.90347  2.73739  3.18146  2.89801  2.37887  2.77519  2.98518  4.58477  3.61503
          0.02696  4.02262  4.74496  0.61958  0.77255  0.48576  0.95510
    205   2.54167  4.26839  3.86348  3.33926  3.51445  3.72197  4.16223  2.16236  3.02275  2.37125  3.44167  3.65099  4.15040  3.54609  3.47754  2.96951  2.96091  1.34513  5.08802  3.86493    222 - -
          2.68618  4.42225  2.77519  2.73123  3.46354  2.40513  3.72494  3.29354  2.67741  2.69355  4.24690  2.90347  2.73739  3.18146  2.89801  2.37887  2.77519  2.98518  4.58477  3.61503
          0.03705  4.02262  3.99187  0.61958  0.77255  0.48576  0.95510
    206   1.78024  4.26459  3.99795  3.52134  3.65093  3.60830  4.37039  2.13719  3.43151  2.43172  3.54334  3.75049  4.14835  3.73909  3.70675  2.98869  2.97971  1.48753  5.30126  4.08114    223 - -
          2.68618  4.42225  2.77519  2.73123  3.46354  2.40513  3.72494  3.29354  2.67741  2.69355  4.24690  2.90347  2.73739  3.18146  2.89801  2.37887  2.77519  2.98518  4.58477  3.61503
          0.02723  4.01280  4.73514  0.61958  0.77255  0.47937  0.96541
    207   2.31365  4.28024  3.26925  2.95180  4.22136  3.03653  4.07691  3.62077  2.99097  3.31416  4.15142  3.05500  3.73332  3.32091  3.33518  1.39212  1.99173  3.14458  5.55564  4.30420    224 - -
          2.68618  4.42225  2.77519  2.73123  3.46354  2.40513  3.72494  3.29354  2.67741  2.69355  4.24690  2.90347  2.73739  3.18146  2.89801  2.37887  2.77519  2.98518  4.58477  3.61503
          0.02696  4.02262  4.74496  0.61958  0.77255  0.48576  0.95510
    208   3.28217  4.65965  4.69372  4.14678  3.06488  4.45454  4.74266  2.22272  3.95124  0.98810  1.99286  4.43215  4.67406  4.14506  4.10443  3.80962  3.51033  2.35036  5.12527  4.01757    225 - -
          2.68618  4.42225  2.77519  2.73123  3.46354  2.40513  3.72494  3.29354  2.67741  2.69355  4.24690  2.90347  2.73739  3.18146  2.89801  2.37887  2.77519  2.98518  4.58477  3.61503
          0.02696  4.02262  4.74496  0.61958  0.77255  0.48576  0.95510
    209   2.24312  4.56654  3.01168  2.58140  4.08806  3.25177  3.77405  3.49676  2.60603  3.12693  3.95507  2.88556  3.78365  2.65136  3.02471  1.89373  2.30799  3.12768  5.37828  4.07815    226 - -
          2.68618  4.42225  2.77519  2.73123  3.46354  2.40513  3.72494  3.29354  2.67741  2.69355  4.24690  2.90347  2.73739  3.18146  2.89801  2.37887  2.77519  2.98518  4.58477  3.61503
          0.02696  4.02262  4.74496  0.61958  0.77255  0.48576  0.95510
    210   2.94549  5.54281  1.39623  1.64036  4.81802  3.23740  3.75870  4.34229  2.75829  3.82705  4.66776  2.65606  3.84973  2.74303  3.34939  2.82647  3.22791  3.90970  5.98426  4.47283    227 - -
          2.68618  4.42225  2.77519  2.73123  3.46354  2.40513  3.72494  3.29354  2.67741  2.69355  4.24690  2.90347  2.73739  3.18146  2.89801  2.37887  2.77519  2.98518  4.58477  3.61503
          0.02696  4.02262  4.74496  0.61958  0.77255  0.48576  0.95510
    211   3.32709  4.74617  4.42998  4.07280  3.19879  4.17148  4.68160  2.41344  3.83907  0.71022  3.17896  4.33366  4.58250  4.17133  3.98965  3.76330  3.61534  2.48932  5.13017  3.88739    228 - -
          2.68618  4.42225  2.77519  2.73123  3.46354  2.40513  3.72494  3.29354  2.67741  2.69355  4.24690  2.90347  2.73739  3.18146  2.89801  2.37887  2.77519  2.98518  4.58477  3.61503
          0.02696  4.02262  4.74496  0.61958  0.77255  0.48576  0.95510
    212   2.92784  4.43147  4.33116  4.00117  3.66379  3.87690  4.77821  2.05427  3.87125  2.32619  3.60830  4.16627  4.43068  4.22125  4.06895  3.39165  3.28677  0.85478  5.47286  4.21283    229 - -
          2.68618  4.42225  2.77519  2.73123  3.46354  2.40513  3.72494  3.29354  2.67741  2.69355  4.24690  2.90347  2.73739  3.18146  2.89801  2.37887  2.77519  2.98518  4.58477  3.61503
          0.02696  4.02262  4.74496  0.61958  0.77255  0.48576  0.95510
    213   3.07753  5.08484  3.51154  2.90282  4.50949  3.65942  3.69172  3.90063  1.88010  3.38139  4.29045  3.27943  4.07056  2.84846  1.07980  3.10473  3.27109  3.60070  5.43168  4.26586    230 - -
          2.68618  4.42225  2.77519  2.73123  3.46354  2.40513  3.72494  3.29354  2.67741  2.69355  4.24690  2.90347  2.73739  3.18146  2.89801  2.37887  2.77519  2.98518  4.58477  3.61503
          0.02696  4.02262  4.74496  0.61958  0.77255  0.48576  0.95510
    214   1.86457  4.19229  3.40251  3.15231  4.30801  2.95953  4.24251  3.67584  3.21684  3.41670  4.27050  3.31239  3.71389  3.51961  3.51977  1.14114  2.74148  3.15250  5.66669  4.43630    231 - -
          2.68618  4.42225  2.77519  2.73123  3.46354  2.40513  3.72494  3.29354  2.67741  2.69355  4.24690  2.90347  2.73739  3.18146  2.89801  2.37887  2.77519  2.98518  4.58477  3.61503
          0.02696  4.02262  4.74496  0.61958  0.77255  0.48576  0.95510
    215   1.98750  4.19746  3.43721  3.07663  4.22190  2.88339  4.14075  3.60022  3.09572  3.30264  4.13178  3.27885  3.70837  3.39711  3.43124  1.50608  1.92179  3.10542  5.56597  4.34478    232 - -
          2.68618  4.42225  2.77519  2.73123  3.46354  2.40513  3.72494  3.29354  2.67741  2.69355  4.24690  2.90347  2.73739  3.18146  2.89801  2.37887  2.77519  2.98518  4.58477  3.61503
          0.02696  4.02262  4.74496  0.61958  0.77255  0.48576  0.95510
    216   3.29838  4.67256  4.70927  4.16444  3.06387  4.47257  4.76025  2.21884  3.96534  0.91790  2.18554  4.45120  4.68822  4.15930  4.11722  3.83089  3.52672  2.34982  5.13361  4.02563    233 - -
          2.68618  4.42225  2.77519  2.73123  3.46354  2.40513  3.72494  3.29354  2.67741  2.69355  4.24690  2.90347  2.73739  3.18146  2.89801  2.37887  2.77519  2.98518  4.58477  3.61503
          0.02696  4.02262  4.74496  0.61958  0.77255  0.48576  0.95510
    217   3.18120  5.00542  3.68780  3.17038  4.39834  3.63746  3.94268  3.95237  2.31116  3.44111  4.43934  3.51762  4.13451  3.15727  0.77162  3.25933  3.43807  3.67032  5.42160  4.29519    234 - -
          2.68618  4.42225  2.77519  2.73123  3.46354  2.40513  3.72494  3.29354  2.67741  2.69355  4.24690  2.90347  2.73739  3.18146  2.89801  2.37887  2.77519  2.98518  4.58477  3.61503
          0.02696  4.02262  4.74496  0.61958  0.77255  0.48576  0.95510
    218   3.13684  4.63695  4.19709  3.75073  3.01359  4.12287  4.40098  2.40230  3.51639  0.90526  3.07119  4.05056  4.47478  3.62184  3.71824  3.51510  3.39411  2.47671  4.96341  3.66446    235 - -
          2.68618  4.42225  2.77519  2.73123  3.46354  2.40513  3.72494  3.29354  2.67741  2.69355  4.24690  2.90347  2.73739  3.18146  2.89801  2.37887  2.77519  2.98518  4.58477  3.61503
          0.02696  4.02262  4.74496  0.61958  0.77255  0.48576  0.95510
    219   3.18120  5.00542  3.68780  3.17038  4.39834  3.63746  3.94268  3.95237  2.31116  3.44111  4.43934  3.51762  4.13451  3.15727  0.77162  3.25933  3.43807  3.67032  5.42160  4.29519    236 - -
          2.68618  4.42225  2.77519  2.73123  3.46354  2.40513  3.72494  3.29354  2.67741  2.69355  4.24690  2.90347  2.73739  3.18146  2.89801  2.37887  2.77519  2.98518  4.58477  3.61503
          0.02696  4.02262  4.74496  0.61958  0.77255  0.48576  0.95510
    220   2.96212  4.69205  3.58591  3.44827  4.42684  3.37117  4.51157  4.01315  3.51887  3.62279  4.68053  3.73880  0.59042  3.90306  3.74552  3.13480  3.41594  3.64102  5.57002  4.55027    237 - -
          2.68618  4.42225  2.77519  2.73123  3.46354  2.40513  3.72494  3.29354  2.67741  2.69355  4.24690  2.90347  2.73739  3.18146  2.89801  2.37887  2.77519  2.98518  4.58477  3.61503
          0.02696  4.02262  4.74496  0.61958  0.77255  0.48576  0.95510
    221   2.90927  5.17012  1.01308  2.30580  4.48242  3.25612  3.90184  3.96044  2.93996  3.61936  4.57050  2.85980  3.89913  3.10959  3.47715  2.87475  3.24416  3.40056  5.78335  4.34427    238 - -
          2.68618  4.42225  2.77519  2.73123  3.46354  2.40513  3.72494  3.29354  2.67741  2.69355  4.24690  2.90347  2.73739  3.18146  2.89801  2.37887  2.77519  2.98518  4.58477  3.61503
          0.02696  4.02262  4.74496  0.61958  0.77255  0.48576  0.95510
    222   3.18120  5.00542  3.68780  3.17038  4.39834  3.63746  3.94268  3.95237  2.31116  3.44111  4.43934  3.51762  4.13451  3.15727  0.77162  3.25933  3.43807  3.67032  5.42160  4.29519    239 - -
          2.68618  4.42225  2.77519  2.73123  3.46354  2.40513  3.72494  3.29354  2.67741  2.69355  4.24690  2.90347  2.73739  3.18146  2.89801  2.37887  2.77519  2.98518  4.58477  3.61503
          0.02696  4.02262  4.74496  0.61958  0.77255  0.48576  0.95510
    223   3.11435  4.44022  4.79051  4.30435  3.53699  4.43291  5.01716  1.08905  4.17939  2.02370  3.34807  4.52365  4.75500  4.44729  4.37454  3.82868  3.38503  1.43335  5.52166  4.31775    240 - -
          2.68618  4.42225  2.77519  2.73123  3.46354  2.40513  3.72494  3.29354  2.67741  2.69355  4.24690  2.90347  2.73739  3.18146  2.89801  2.37887  2.77519  2.98518  4.58477  3.61503
          0.02696  4.02262  4.74496  0.61958  0.77255  0.48576  0.95510
    224   2.67322  4.31233  3.77727  3.25786  3.49483  3.66191  4.13428  1.97259  3.17004  2.32524  3.41612  3.58927  2.25431  3.48813  3.47532  2.98427  2.95695  1.90455  5.09791  3.87111    241 - -
          2.68618  4.42225  2.77519  2.73123  3.46354  2.40513  3.72494  3.29354  2.67741  2.69355  4.24690  2.90347  2.73739  3.18146  2.89801  2.37887  2.77519  2.98518  4.58477  3.61503
          0.02696  4.02262  4.74496  0.61958  0.77255  0.48576  0.95510
    225   3.10538  4.41955  4.81540  4.32210  3.57684  4.45314  5.03708  1.27313  4.20958  2.07696  3.38171  4.53899  4.76720  4.47453  4.40721  3.84367  3.37280  1.18355  5.54803  4.34251    242 - -
          2.68618  4.42225  2.77519  2.73123  3.46354  2.40513  3.72494  3.29354  2.67741  2.69355  4.24690  2.90347  2.73739  3.18146  2.89801  2.37887  2.77519  2.98518  4.58477  3.61503
          0.02696  4.02262  4.74496  0.61958  0.77255  0.48576  0.95510
    226   2.86181  4.62005  3.56615  3.48578  4.62096  0.53093  4.59479  4.25913  3.68734  3.89379  4.87234  3.73076  4.01589  3.99980  3.90487  3.03839  3.35475  3.75848  5.67431  4.72868    243 - -
          2.68618  4.42225  2.77519  2.73123  3.46354  2.40513  3.72494  3.29354  2.67741  2.69355  4.24690  2.90347  2.73739  3.18146  2.89801  2.37887  2.77519  2.98518  4.58477  3.61503
          0.02696  4.02262  4.74496  0.61958  0.77255  0.48576  0.95510
    227   3.08846  5.22327  2.56059  0.82931  4.58940  3.37593  3.97883  4.07348  2.87880  3.66752  4.63740  3.02771  3.98839  3.19292  3.30140  3.05703  3.39464  3.74275  5.73268  4.45792    244 - -
          2.68618  4.42225  2.77519  2.73123  3.46354  2.40513  3.72494  3.29354  2.67741  2.69355  4.24690  2.90347  2.73739  3.18146  2.89801  2.37887  2.77519  2.98518  4.58477  3.61503
          0.02696  4.02262  4.74496  0.61958  0.77255  0.48576  0.95510
    228   2.92784  4.43147  4.33116  4.00117  3.66379  3.87690  4.77821  2.05427  3.87125  2.32619  3.60830  4.16627  4.43068  4.22125  4.06895  3.39165  3.28677  0.85478  5.47286  4.21283    245 - -
          2.68618  4.42225  2.77519  2.73123  3.46354  2.40513  3.72494  3.29354  2.67741  2.69355  4.24690  2.90347  2.73739  3.18146  2.89801  2.37887  2.77519  2.98518  4.58477  3.61503
          0.02696  4.02262  4.74496  0.61958  0.77255  0.48576  0.95510
    229   3.18120  5.00542  3.68780  3.17038  4.39834  3.63746  3.94268  3.95237  2.31116  3.44111  4.43934  3.51762  4.13451  3.15727  0.77162  3.25933  3.43807  3.67032  5.42160  4.29519    246 - -
          2.68618  4.42225  2.77519  2.73123  3.46354  2.40513  3.72494  3.29354  2.67741  2.69355  4.24690  2.90347  2.73739  3.18146  2.89801  2.37887  2.77519  2.98518  4.58477  3.61503
          0.02696  4.02262  4.74496  0.61958  0.77255  0.48576  0.95510
    230   2.86181  4.62005  3.56615  3.48578  4.62096  0.53093  4.59479  4.25913  3.68734  3.89379  4.87234  3.73076  4.01589  3.99980  3.90487  3.03839  3.35475  3.75848  5.67431  4.72868    247 - -
          2.68618  4.42225  2.77519  2.73123  3.46354  2.40513  3.72494  3.29354  2.67741  2.69355  4.24690  2.90347  2.73739  3.18146  2.89801  2.37887  2.77519  2.98518  4.58477  3.61503
          0.02696  4.02262  4.74496  0.61958  0.77255  0.48576  0.95510
    231   1.61188  4.38469  3.01311  2.74962  4.19754  2.40134  3.94054  3.61821  2.84977  3.26060  4.08058  3.11450  2.87438  3.14874  3.25966  2.26223  2.76552  3.16767  5.50712  4.23141    248 - -
          2.68618  4.42225  2.77519  2.73123  3.46354  2.40513  3.72494  3.29354  2.67741  2.69355  4.24690  2.90347  2.73739  3.18146  2.89801  2.37887  2.77519  2.98518  4.58477  3.61503
          0.02696  4.02262  4.74496  0.61958  0.77255  0.48576  0.95510
    232   3.08846  5.22327  2.56059  0.82931  4.58940  3.37593  3.97883  4.07348  2.87880  3.66752  4.63740  3.02771  3.98839  3.19292  3.30140  3.05703  3.39464  3.74275  5.73268  4.45792    249 - -
          2.68618  4.42225  2.77519  2.73123  3.46354  2.40513  3.72494  3.29354  2.67741  2.69355  4.24690  2.90347  2.73739  3.18146  2.89801  2.37887  2.77519  2.98518  4.58477  3.61503
          0.02696  4.02262  4.74496  0.61958  0.77255  0.48576  0.95510
    233   0.81728  4.27297  3.62041  3.42136  4.20706  3.09296  4.42492  3.35544  3.44162  3.22989  4.24718  3.53130  3.84663  3.76944  3.68019  2.62296  2.91086  2.98372  5.61916  4.43687    250 - -
          2.68618  4.42225  2.77519  2.73123  3.46354  2.40513  3.72494  3.29354  2.67741  2.69355  4.24690  2.90347  2.73739  3.18146  2.89801  2.37887  2.77519  2.98518  4.58477  3.61503
          0.02696  4.02262  4.74496  0.61958  0.77255  0.48576  0.95510
    234   3.32709  4.74617  4.42998  4.07280  3.19879  4.17148  4.68160  2.41344  3.83907  0.71022  3.17896  4.33366  4.58250  4.17133  3.98965  3.76330  3.61534  2.48932  5.13017  3.88739    251 - -
          2.68618  4.42225  2.77519  2.73123  3.46354  2.40513  3.72494  3.29354  2.67741  2.69355  4.24690  2.90347  2.73739  3.18146  2.89801  2.37887  2.77519  2.98518  4.58477  3.61503
          0.02696  4.02262  4.74496  0.61958  0.77255  0.48576  0.95510
    235   2.93419  5.38162  1.08643  2.10703  4.73536  3.21579  3.82738  4.24599  2.87591  3.80745  4.68602  2.72969  3.86347  3.01111  3.46240  2.67125  3.25179  3.82869  5.96703  4.47181    252 - -
          2.68618  4.42225  2.77519  2.73123  3.46354  2.40513  3.72494  3.29354  2.67741  2.69355  4.24690  2.90347  2.73739  3.18146  2.89801  2.37887  2.77519  2.98518  4.58477  3.61503
          0.02696  4.02262  4.74496  0.61958  0.77255  0.48576  0.95510
    236   3.30910  4.69575  4.67257  4.14994  3.07556  4.45295  4.75210  2.21647  3.91691  0.82780  2.63893  4.43612  4.69281  4.15499  4.07615  3.83076  3.54706  2.33403  5.14069  3.99014    253 - -
          2.68618  4.42225  2.77519  2.73123  3.46354  2.40513  3.72494  3.29354  2.67741  2.69355  4.24690  2.90347  2.73739  3.18146  2.89801  2.37887  2.77519  2.98518  4.58477  3.61503
          0.02696  4.02262  4.74496  0.61958  0.77255  0.48576  0.95510
    237   3.23861  4.57004  4.80978  4.26621  3.20344  4.51507  4.88144  1.72390  4.12245  1.03749  3.00432  4.52800  4.73763  4.29560  4.27813  3.87277  3.47498  1.89195  5.26020  4.14736    254 - -
          2.68618  4.42225  2.77519  2.73123  3.46354  2.40513  3.72494  3.29354  2.67741  2.69355  4.24690  2.90347  2.73739  3.18146  2.89801  2.37887  2.77519  2.98518  4.58477  3.61503
          0.02696  4.02262  4.74496  0.61958  0.77255  0.48576  0.95510
    238   3.11448  5.07907  3.30011  2.89647  4.49993  3.58511  3.85036  3.93922  0.84983  3.47273  4.42835  3.31347  4.07671  3.03496  2.47086  3.14796  3.35771  3.63935  5.49460  4.33003    255 - -
          2.68618  4.42225  2.77519  2.73123  3.46354  2.40513  3.72494  3.29354  2.67741  2.69355  4.24690  2.90347  2.73739  3.18146  2.89801  2.37887  2.77519  2.98518  4.58477  3.61503
          0.02696  4.02262  4.74496  0.61958  0.77255  0.48576  0.95510
    239   1.27292  4.21216  3.80005  3.41997  3.87285  3.24446  4.33277  2.67009  3.35319  2.74215  3.79996  3.56516  3.91955  3.66792  3.62422  2.67781  2.85438  1.96379  5.43373  4.21265    256 - -
          2.68618  4.42225  2.77519  2.73123  3.46354  2.40513  3.72494  3.29354  2.67741  2.69355  4.24690  2.90347  2.73739  3.18146  2.89801  2.37887  2.77519  2.98518  4.58477  3.61503
          0.02696  4.02262  4.74496  0.61958  0.77255  0.48576  0.95510
    240   3.59642  4.91567  4.32809  4.07288  2.83521  3.90453  4.09650  3.62874  3.79302  2.99671  4.25522  4.19217  4.43527  4.17286  3.89421  3.79859  3.90492  3.52317  0.63014  2.82983    257 - -
          2.68618  4.42225  2.77519  2.73123  3.46354  2.40513  3.72494  3.29354  2.67741  2.69355  4.24690  2.90347  2.73739  3.18146  2.89801  2.37887  2.77519  2.98518  4.58477  3.61503
          0.02696  4.02262  4.74496  0.61958  0.77255  0.48576  0.95510
    241   2.53851  4.57434  2.80341  2.67185  4.42164  1.29886  4.03707  3.95495  2.97545  3.58070  4.43329  2.26873  3.80554  3.26931  3.36661  2.63731  2.96755  3.45641  5.69216  4.38806    258 - -
          2.68618  4.42225  2.77519  2.73123  3.46354  2.40513  3.72494  3.29354  2.67741  2.69355  4.24690  2.90347  2.73739  3.18146  2.89801  2.37887  2.77519  2.98518  4.58477  3.61503
          0.02696  4.02262  4.74496  0.61958  0.77255  0.48576  0.95510
    242   2.49976  4.34431  3.56805  3.33000  4.10800  3.17788  4.33500  3.25370  3.27593  3.11180  4.15459  3.51326  3.89436  3.66375  3.52580  2.70296  0.94063  2.93233  5.53249  4.32538    259 - -
          2.68618  4.42225  2.77519  2.73123  3.46354  2.40513  3.72494  3.29354  2.67741  2.69355  4.24690  2.90347  2.73739  3.18146  2.89801  2.37887  2.77519  2.98518  4.58477  3.61503
          0.02696  4.02262  4.74496  0.61958  0.77255  0.48576  0.95510
    243   2.86181  4.62005  3.56615  3.48578  4.62096  0.53093  4.59479  4.25913  3.68734  3.89379  4.87234  3.73076  4.01589  3.99980  3.90487  3.03839  3.35475  3.75848  5.67431  4.72868    260 - -
          2.68618  4.42225  2.77519  2.73123  3.46354  2.40513  3.72494  3.29354  2.67741  2.69355  4.24690  2.90347  2.73739  3.18146  2.89801  2.37887  2.77519  2.98518  4.58477  3.61503
          0.02696  4.02262  4.74496  0.61958  0.77255  0.48576  0.95510
    244   3.17169  4.95855  3.28396  3.06125  3.39905  3.58234  0.86156  3.89784  2.90062  3.37193  4.42840  3.46359  4.14428  3.43008  3.15617  3.24168  3.48110  3.63022  4.86163  3.34615    261 - -
          2.68618  4.42225  2.77519  2.73123  3.46354  2.40513  3.72494  3.29354  2.67741  2.69355  4.24690  2.90347  2.73739  3.18146  2.89801  2.37887  2.77519  2.98518  4.58477  3.61503
          0.02696  4.02262  4.74496  0.61958  0.77255  0.48576  0.95510
    245   2.96212  4.69205  3.58591  3.44827  4.42684  3.37117  4.51157  4.01315  3.51887  3.62279  4.68053  3.73880  0.59042  3.90306  3.74552  3.13480  3.41594  3.64102  5.57002  4.55027    262 - -
          2.68618  4.42225  2.77519  2.73123  3.46354  2.40513  3.72494  3.29354  2.67741  2.69355  4.24690  2.90347  2.73739  3.18146  2.89801  2.37887  2.77519  2.98518  4.58477  3.61503
          0.02696  4.02262  4.74496  0.61958  0.77255  0.48576  0.95510
    246   2.86181  4.62005  3.56615  3.48578  4.62096  0.53093  4.59479  4.25913  3.68734  3.89379  4.87234  3.73076  4.01589  3.99980  3.90487  3.03839  3.35475  3.75848  5.67431  4.72868    263 - -
          2.68618  4.42225  2.77519  2.73123  3.46354  2.40513  3.72494  3.29354  2.67741  2.69355  4.24690  2.90347  2.73739  3.18146  2.89801  2.37887  2.77519  2.98518  4.58477  3.61503
          0.02696  4.02262  4.74496  0.61958  0.77255  0.48576  0.95510
    247   2.55426  4.46611  3.38098  3.28393  4.49890  0.71724  4.44424  4.03451  3.48427  3.71982  4.65753  3.51545  3.89781  3.79214  3.74191  2.77855  3.10585  3.52013  5.69336  4.60055    264 - -
          2.68618  4.42225  2.77519  2.73123  3.46354  2.40513  3.72494  3.29354  2.67741  2.69355  4.24690  2.90347  2.73739  3.18146  2.89801  2.37887  2.77519  2.98518  4.58477  3.61503
          0.02696  4.02262  4.74496  0.61958  0.77255  0.48576  0.95510
    248   2.94991  3.81794  4.70253  4.16730  3.52028  4.30317  4.80608  1.21509  4.05805  2.04759  3.35614  4.36838  4.62520  4.29813  4.24443  3.65802  3.24824  1.44072  5.36357  4.16959    265 - -
          2.68618  4.42225  2.77519  2.73123  3.46354  2.40513  3.72494  3.29354  2.67741  2.69355  4.24690  2.90347  2.73739  3.18146  2.89801  2.37887  2.77519  2.98518  4.58477  3.61503
          0.02696  4.02262  4.74496  0.61958  0.77255  0.48576  0.95510
    249   1.55533  4.16934  3.42406  3.13381  4.32015  1.65557  4.21955  3.71431  3.20949  3.41272  4.23385  3.29556  3.69241  3.48651  3.53116  2.23236  2.52963  3.16646  5.66041  4.45089    266 - -
          2.68618  4.42225  2.77519  2.73123  3.46354  2.40513  3.72494  3.29354  2.67741  2.69355  4.24690  2.90347  2.73739  3.18146  2.89801  2.37887  2.77519  2.98518  4.58477  3.61503
          0.02696  4.02262  4.74496  0.61958  0.77255  0.48576  0.95510
    250   2.49976  4.34431  3.56805  3.33000  4.10800  3.17788  4.33500  3.25370  3.27593  3.11180  4.15459  3.51326  3.89436  3.66375  3.52580  2.70296  0.94063  2.93233  5.53249  4.32538    267 - -
          2.68618  4.42225  2.77519  2.73123  3.46354  2.40513  3.72494  3.29354  2.67741  2.69355  4.24690  2.90347  2.73739  3.18146  2.89801  2.37887  2.77519  2.98518  4.58477  3.61503
          0.02696  4.02262  4.74496  0.61958  0.77255  0.48576  0.95510
    251   3.17827  4.48512  4.84624  4.31432  3.36300  4.52119  4.95686  1.24299  4.18757  1.51951  3.16393  4.55468  4.76618  4.39242  4.35667  3.88648  3.42283  1.65026  5.37964  4.23085    268 - -
          2.68618  4.42225  2.77519  2.73123  3.46354  2.40513  3.72494  3.29354  2.67741  2.69355  4.24690  2.90347  2.73739  3.18146  2.89801  2.37887  2.77519  2.98518  4.58477  3.61503
          0.02696  4.02262  4.74496  0.61958  0.77255  0.48576  0.95510
    252   3.17169  4.95855  3.28396  3.06125  3.39905  3.58234  0.86156  3.89784  2.90062  3.37193  4.42840  3.46359  4.14428  3.43008  3.15617  3.24168  3.48110  3.63022  4.86163  3.34615    269 - -
          2.68618  4.42225  2.77519  2.73123  3.46354  2.40513  3.72494  3.29354  2.67741  2.69355  4.24690  2.90347  2.73739  3.18146  2.89801  2.37887  2.77519  2.98518  4.58477  3.61503
          0.02696  4.02262  4.74496  0.61958  0.77255  0.48576  0.95510
    253   0.90846  4.20649  3.54679  3.33772  4.19249  3.02519  4.35858  3.36193  3.36057  3.24581  4.21363  3.44274  3.78628  3.68417  3.61296  2.48133  2.81643  2.95740  5.62499  4.39847    270 - -
          2.68618  4.42225  2.77519  2.73123  3.46354  2.40513  3.72494  3.29354  2.67741  2.69355  4.24690  2.90347  2.73739  3.18146  2.89801  2.37887  2.77519  2.98518  4.58477  3.61503
          0.02696  4.02262  4.74496  0.61958  0.77255  0.48576  0.95510
    254   2.49276  4.55741  2.76055  2.61176  4.41589  1.46173  3.98507  3.91788  2.91355  3.53873  4.37562  2.22433  3.77668  3.20166  3.32100  2.51281  2.91525  3.41693  5.70041  4.37227    271 - -
          2.68618  4.42225  2.77519  2.73123  3.46354  2.40513  3.72494  3.29354  2.67741  2.69355  4.24690  2.90347  2.73739  3.18146  2.89801  2.37887  2.77519  2.98518  4.58477  3.61503
          0.02696  4.02262  4.74496  0.61958  0.77255  0.48576  0.95510
    255   2.43131  4.43648  3.09706  2.72576  4.09315  3.00886  3.51998  3.52400  2.75707  3.17171  4.01011  3.11235  3.77355  3.10695  3.14098  1.52685  2.26598  3.12398  5.41396  4.13016    272 - -
          2.68618  4.42225  2.77519  2.73123  3.46354  2.40513  3.72494  3.29354  2.67741  2.69355  4.24690  2.90347  2.73739  3.18146  2.89801  2.37887  2.77519  2.98518  4.58477  3.61503
          0.02696  4.02262  4.74496  0.61958  0.77255  0.48576  0.95510
    256   1.27835  4.25954  3.34267  2.90833  4.05297  2.72788  4.04720  3.38004  2.99184  3.11561  3.97508  3.24842  3.45571  3.30801  3.33847  2.50483  2.75369  2.77344  5.42362  4.18799    273 - -
          2.68618  4.42225  2.77519  2.73123  3.46354  2.40513  3.72494  3.29354  2.67741  2.69355  4.24690  2.90347  2.73739  3.18146  2.89801  2.37887  2.77519  2.98518  4.58477  3.61503
          0.02696  4.02262  4.74496  0.61958  0.77255  0.48576  0.95510
    257   2.54050  4.21279  3.67115  3.09273  3.30998  3.62297  3.88063  2.23728  2.83261  1.81203  3.24626  3.43788  3.99431  3.23542  3.02030  2.89101  2.78704  2.41734  4.80605  3.48379    274 - -
          2.68618  4.42225  2.77519  2.73123  3.46354  2.40513  3.72494  3.29354  2.67741  2.69355  4.24690  2.90347  2.73739  3.18146  2.89801  2.37887  2.77519  2.98518  4.58477  3.61503
          0.02696  4.02262  4.74496  0.61958  0.77255  0.48576  0.95510
    258   2.05323  4.20525  3.27371  3.08142  4.41507  1.26462  4.24790  3.84044  3.24678  3.53078  4.35425  3.26749  3.69967  3.51761  3.56462  2.08698  2.74521  3.25478  5.74525  4.52295    275 - -
          2.68618  4.42225  2.77519  2.73123  3.46354  2.40513  3.72494  3.29354  2.67741  2.69355  4.24690  2.90347  2.73739  3.18146  2.89801  2.37887  2.77519  2.98518  4.58477  3.61503
          0.02696  4.02262  4.74496  0.61958  0.77255  0.48576  0.95510
    259   1.01480  4.15533  3.49931  3.24868  4.27617  2.65025  4.29284  3.54694  3.29492  3.34907  4.21698  3.36313  3.72021  3.58953  3.57558  2.43085  2.59878  3.05914  5.65267  4.45392    276 - -
          2.68618  4.42225  2.77519  2.73123  3.46354  2.40513  3.72494  3.29354  2.67741  2.69355  4.24690  2.90347  2.73739  3.18146  2.89801  2.37887  2.77519  2.98518  4.58477  3.61503
          0.02696  4.02262  4.74496  0.61958  0.77255  0.48576  0.95510
    260   3.27233  4.70095  4.50429  4.07784  3.10671  4.28578  4.67301  2.24410  3.82122  0.80077  3.04820  4.33725  4.63041  4.13251  3.98357  3.74018  3.54518  2.35032  5.10524  3.84990    277 - -
          2.68618  4.42225  2.77519  2.73123  3.46354  2.40513  3.72494  3.29354  2.67741  2.69355  4.24690  2.90347  2.73739  3.18146  2.89801  2.37887  2.77519  2.98518  4.58477  3.61503
          0.02696  4.02262  4.74496  0.61958  0.77255  0.48576  0.95510
    261   2.61931  4.54633  3.23926  2.65779  3.70503  3.50243  3.53697  2.99031  2.40398  2.36873  3.54747  3.02285  3.88169  2.90810  2.16001  2.73918  2.84371  2.84909  5.05691  3.37794    278 - -
          2.68618  4.42225  2.77519  2.73123  3.46354  2.40513  3.72494  3.29354  2.67741  2.69355  4.24690  2.90347  2.73739  3.18146  2.89801  2.37887  2.77519  2.98518  4.58477  3.61503
          0.02696  4.02262  4.74496  0.61958  0.77255  0.48576  0.95510
    262   3.18120  5.00542  3.68780  3.17038  4.39834  3.63746  3.94268  3.95237  2.31116  3.44111  4.43934  3.51762  4.13451  3.15727  0.77162  3.25933  3.43807  3.67032  5.42160  4.29519    279 - -
          2.68618  4.42225  2.77519  2.73123  3.46354  2.40513  3.72494  3.29354  2.67741  2.69355  4.24690  2.90347  2.73739  3.18146  2.89801  2.37887  2.77519  2.98518  4.58477  3.61503
          0.02696  4.02262  4.74496  0.61958  0.77255  0.48576  0.95510
    263   3.29187  4.63821  4.79138  4.22568  3.09141  4.52985  4.82525  2.04432  4.07634  0.91740  2.43919  4.51084  4.71744  4.21836  4.22245  3.87152  3.51388  2.20090  5.17483  4.10610    280 - -
          2.68618  4.42225  2.77519  2.73123  3.46354  2.40513  3.72494  3.29354  2.67741  2.69355  4.24690  2.90347  2.73739  3.18146  2.89801  2.37887  2.77519  2.98518  4.58477  3.61503
          0.02696  4.02262  4.74496  0.61958  0.77255  0.48576  0.95510
    264   3.08846  5.22327  2.56059  0.82931  4.58940  3.37593  3.97883  4.07348  2.87880  3.66752  4.63740  3.02771  3.98839  3.19292  3.30140  3.05703  3.39464  3.74275  5.73268  4.45792    281 - -
          2.68618  4.42225  2.77519  2.73123  3.46354  2.40513  3.72494  3.29354  2.67741  2.69355  4.24690  2.90347  2.73739  3.18146  2.89801  2.37887  2.77519  2.98518  4.58477  3.61503
          0.02696  4.02262  4.74496  0.61958  0.77255  0.48576  0.95510
    265   2.80481  4.90814  2.84095  2.58393  4.20435  3.36663  3.79318  3.78194  2.44355  3.33406  4.25921  3.05151  3.92100  1.30307  2.75219  2.70568  3.10767  3.44453  5.45529  4.10084    282 - -
          2.68618  4.42225  2.77519  2.73123  3.46354  2.40513  3.72494  3.29354  2.67741  2.69355  4.24690  2.90347  2.73739  3.18146  2.89801  2.37887  2.77519  2.98518  4.58477  3.61503
          0.02696  4.02262  4.74496  0.61958  0.77255  0.48576  0.95510
    266   3.32709  4.74617  4.42998  4.07280  3.19879  4.17148  4.68160  2.41344  3.83907  0.71022  3.17896  4.33366  4.58250  4.17133  3.98965  3.76330  3.61534  2.48932  5.13017  3.88739    283 - -
          2.68618  4.42225  2.77519  2.73123  3.46354  2.40513  3.72494  3.29354  2.67741  2.69355  4.24690  2.90347  2.73739  3.18146  2.89801  2.37887  2.77519  2.98518  4.58477  3.61503
          0.02696  4.02262  4.74496  0.61958  0.77255  0.48576  0.95510
    267   2.86005  4.34649  4.49739  3.99380  3.57624  4.15245  4.73709  1.16949  3.87585  2.17950  3.40747  4.22367  4.53929  4.16455  4.09964  3.52119  2.91290  1.56264  5.40821  4.20825    284 - -
          2.68618  4.42225  2.77519  2.73123  3.46354  2.40513  3.72494  3.29354  2.67741  2.69355  4.24690  2.90347  2.73739  3.18146  2.89801  2.37887  2.77519  2.98518  4.58477  3.61503
          0.02696  4.02262  4.74496  0.61958  0.77255  0.48576  0.95510
    268   2.83146  4.78038  3.21550  2.76886  3.70463  3.57504  3.80010  3.16401  2.48315  2.12033  3.74571  3.21923  4.01048  1.66607  2.78586  2.92778  3.07637  3.00244  5.16790  3.83071    285 - -
          2.68618  4.42225  2.77519  2.73123  3.46354  2.40513  3.72494  3.29354  2.67741  2.69355  4.24690  2.90347  2.73739  3.18146  2.89801  2.37887  2.77519  2.98518  4.58477  3.61503
          0.02696  4.02262  4.74496  0.61958  0.77255  0.48576  0.95510
    269   3.08846  5.22327  2.56059  0.82931  4.58940  3.37593  3.97883  4.07348  2.87880  3.66752  4.63740  3.02771  3.98839  3.19292  3.30140  3.05703  3.39464  3.74275  5.73268  4.45792    286 - -
          2.68618  4.42225  2.77519  2.73123  3.46354  2.40513  3.72494  3.29354  2.67741  2.69355  4.24690  2.90347  2.73739  3.18146  2.89801  2.37887  2.77519  2.98518  4.58477  3.61503
          0.02696  4.02262  4.74496  0.61958  0.77255  0.48576  0.95510
    270   1.55085  4.23153  3.73746  3.24773  3.67114  3.40471  4.14290  2.39577  3.17264  2.60408  3.60147  3.50892  3.96628  3.48422  3.47738  2.65550  2.85275  1.97193  5.19741  3.97243    287 - -
          2.68618  4.42225  2.77519  2.73123  3.46354  2.40513  3.72494  3.29354  2.67741  2.69355  4.24690  2.90347  2.73739  3.18146  2.89801  2.37887  2.77519  2.98518  4.58477  3.61503
          0.02696  4.02262  4.74496  0.61958  0.77255  0.48576  0.95510
    271   2.24469  4.23731  4.03625  3.52952  3.56784  3.70153  4.32220  2.00873  3.43578  2.41298  3.47829  3.77463  4.18410  3.73137  3.69946  2.89939  2.97675  1.33818  5.18732  3.97038    288 - -
          2.68618  4.42225  2.77519  2.73123  3.46354  2.40513  3.72494  3.29354  2.67741  2.69355  4.24690  2.90347  2.73739  3.18146  2.89801  2.37887  2.77519  2.98518  4.58477  3.61503
          0.02696  4.02262  4.74496  0.61958  0.77255  0.48576  0.95510
    272   2.48231  4.22334  3.91582  3.34580  3.51006  3.68006  4.19385  2.08932  3.29983  2.41710  3.43663  3.67517  4.00527  3.60112  3.57257  2.92913  2.79284  1.37164  5.08215  3.86815    289 - -
          2.68618  4.42225  2.77519  2.73123  3.46354  2.40513  3.72494  3.29354  2.67741  2.69355  4.24690  2.90347  2.73739  3.18146  2.89801  2.37887  2.77519  2.98518  4.58477  3.61503
          0.02696  4.02262  4.74496  0.61958  0.77255  0.48576  0.95510
    273   2.44282  4.63754  3.04415  2.52124  3.86840  3.41812  3.57171  3.26770  2.48504  2.90882  3.75181  2.61644  3.82813  2.80264  2.83043  2.64401  2.10288  2.90488  5.18654  3.64108    290 - -
          2.68618  4.42225  2.77519  2.73123  3.46354  2.40513  3.72494  3.29354  2.67741  2.69355  4.24690  2.90347  2.73739  3.18146  2.89801  2.37887  2.77519  2.98518  4.58477  3.61503
          0.02696  4.02262  4.74496  0.61958  0.77255  0.48576  0.95510
    274   2.47768  4.26661  3.68368  3.26884  3.70147  3.39575  4.19008  2.57430  3.19918  2.60064  3.64279  3.52412  2.54415  3.53191  3.48838  2.79428  2.89587  1.42435  5.25106  4.01948    291 - -
          2.68618  4.42225  2.77519  2.73123  3.46354  2.40513  3.72494  3.29354  2.67741  2.69355  4.24690  2.90347  2.73739  3.18146  2.89801  2.37887  2.77519  2.98518  4.58477  3.61503
          0.02696  4.02262  4.74496  0.61958  0.77255  0.48576  0.95510
    275   2.45764  4.39290  3.19605  3.01336  4.23553  3.09515  4.17653  3.72471  3.09626  3.41366  4.33007  3.29303  1.13183  3.46213  3.39743  2.43246  2.92003  3.26952  5.57580  4.30809    292 - -
          2.68618  4.42225  2.77519  2.73123  3.46354  2.40513  3.72494  3.29354  2.67741  2.69355  4.24690  2.90347  2.73739  3.18146  2.89801  2.37887  2.77519  2.98518  4.58477  3.61503
          0.02696  4.02262  4.74496  0.61958  0.77255  0.48576  0.95510
    276   2.85553  4.88047  3.34907  2.75275  3.65398  3.58218  3.66674  3.53521  2.05026  3.09774  4.00225  3.17792  3.97926  2.84628  1.37143  2.91125  3.06835  3.25956  5.25512  3.97585    293 - -
          2.68618  4.42225  2.77519  2.73123  3.46354  2.40513  3.72494  3.29354  2.67741  2.69355  4.24690  2.90347  2.73739  3.18146  2.89801  2.37887  2.77519  2.98518  4.58477  3.61503
          0.02696  4.02262  4.74496  0.61958  0.77255  0.48576  0.95510
    277   1.66647  4.66483  2.88952  2.35155  4.03639  3.25037  3.72273  3.43047  2.53981  3.06641  3.90576  2.99611  3.68259  2.90637  2.77073  2.63248  2.83076  3.07384  5.32864  4.02328    294 - -
          2.68618  4.42225  2.77519  2.73123  3.46354  2.40513  3.72494  3.29354  2.67741  2.69355  4.24690  2.90347  2.73739  3.18146  2.89801  2.37887  2.77519  2.98518  4.58477  3.61503
          0.02696  4.02262  4.74496  0.61958  0.77255  0.48576  0.95510
    278   3.30023  4.69967  4.63105  4.12815  3.08165  4.41382  4.72742  2.22560  3.87478  0.81607  2.77878  4.40788  4.67955  4.14218  4.03672  3.80712  3.54677  2.33254  5.13155  3.94796    295 - -
          2.68618  4.42225  2.77519  2.73123  3.46354  2.40513  3.72494  3.29354  2.67741  2.69355  4.24690  2.90347  2.73739  3.18146  2.89801  2.37887  2.77519  2.98518  4.58477  3.61503
          0.02696  4.02262  4.74496  0.61958  0.77255  0.48576  0.95510
    279   3.15037  4.51337  4.62848  4.19442  3.41414  4.33960  4.87364  0.98488  4.00374  1.90686  3.30757  4.42638  4.69774  4.32534  4.18959  3.77680  3.42957  1.80026  5.37820  4.11944    296 - -
          2.68618  4.42225  2.77519  2.73123  3.46354  2.40513  3.72494  3.29354  2.67741  2.69355  4.24690  2.90347  2.73739  3.18146  2.89801  2.37887  2.77519  2.98518  4.58477  3.61503
          0.02696  4.02262  4.74496  0.61958  0.77255  0.48576  0.95510
    280   0.81728  4.27297  3.62041  3.42136  4.20706  3.09296  4.42492  3.35544  3.44162  3.22989  4.24718  3.53130  3.84663  3.76944  3.68019  2.62296  2.91086  2.98372  5.61916  4.43687    297 - -
          2.68618  4.42225  2.77519  2.73123  3.46354  2.40513  3.72494  3.29354  2.67741  2.69355  4.24690  2.90347  2.73739  3.18146  2.89801  2.37887  2.77519  2.98518  4.58477  3.61503
          0.02696  4.02262  4.74496  0.61958  0.77255  0.48576  0.95510
    281   2.83784  5.14938  2.39402  1.21431  4.42273  3.31263  3.75755  3.63029  2.62337  3.45106  4.33168  2.83825  3.87010  2.92811  3.09199  2.80258  3.11399  3.48155  5.66276  4.25599    298 - -
          2.68618  4.42225  2.77519  2.73123  3.46354  2.40513  3.72494  3.29354  2.67741  2.69355  4.24690  2.90347  2.73739  3.18146  2.89801  2.37887  2.77519  2.98518  4.58477  3.61503
          0.02696  4.02262  4.74496  0.61958  0.77255  0.48576  0.95510
    282   1.62693  4.21717  3.57342  3.16405  3.97107  3.14071  4.15001  2.94255  3.10794  2.95559  3.89332  3.37761  3.80913  3.43769  3.41964  2.55373  1.67968  2.72263  5.41260  4.18991    299 - -
          2.68618  4.42225  2.77519  2.73123  3.46354  2.40513  3.72494  3.29354  2.67741  2.69355  4.24690  2.90347  2.73739  3.18146  2.89801  2.37887  2.77519  2.98518  4.58477  3.61503
          0.02696  4.02262  4.74496  0.61958  0.77255  0.48576  0.95510
    283   3.13093  4.43260  4.84360  4.33161  3.52670  4.50308  5.02657  1.19742  4.21665  1.94639  3.32808  4.55952  4.78391  4.46559  4.40848  3.88120  3.38775  1.32151  5.51011  4.31907    300 - -
          2.68618  4.42225  2.77519  2.73123  3.46354  2.40513  3.72494  3.29354  2.67741  2.69355  4.24690  2.90347  2.73739  3.18146  2.89801  2.37887  2.77519  2.98518  4.58477  3.61503
          0.02696  4.02262  4.74496  0.61958  0.77255  0.48576  0.95510
    284   2.88028  5.39059  1.41116  2.14734  4.68403  3.25209  3.74090  4.20651  2.69216  3.71082  4.54215  2.11239  3.84100  2.78889  3.13368  2.78970  3.15992  3.78715  5.86501  4.38792    301 - -
          2.68618  4.42225  2.77519  2.73123  3.46354  2.40513  3.72494  3.29354  2.67741  2.69355  4.24690  2.90347  2.73739  3.18146  2.89801  2.37887  2.77519  2.98518  4.58477  3.61503
          0.02696  4.02262  4.74496  0.61958  0.77255  0.48576  0.95510
    285   3.13256  4.47219  4.72508  4.18719  3.33129  4.42193  4.83840  1.80419  4.05871  1.34170  3.14647  4.43779  4.68899  4.27371  4.24055  3.77613  3.37796  1.37843  5.31020  4.15668    302 - -
          2.68618  4.42225  2.77519  2.73123  3.46354  2.40513  3.72494  3.29354  2.67741  2.69355  4.24690  2.90347  2.73739  3.18146  2.89801  2.37887  2.77519  2.98518  4.58477  3.61503
          0.02696  4.02262  4.74496  0.61958  0.77255  0.48576  0.95510
    286   2.81816  4.27820  4.28451  3.73875  3.35802  4.01329  4.11630  1.61129  3.59908  2.07979  3.28247  3.98848  4.36700  3.87697  3.81340  3.33624  3.09383  1.39571  5.06634  3.84742    303 - -
          2.68618  4.42225  2.77519  2.73123  3.46354  2.40513  3.72494  3.29354  2.67741  2.69355  4.24690  2.90347  2.73739  3.18146  2.89801  2.37887  2.77519  2.98518  4.58477  3.61503
          0.02696  4.02262  4.74496  0.61958  0.77255  0.48576  0.95510
    287   1.82648  4.27526  3.82842  3.20687  3.52934  3.69299  4.16482  1.96497  3.22501  2.39611  3.44247  3.62613  4.13158  3.53317  3.52654  3.01154  2.94965  1.82726  5.11234  3.89159    304 - -
          2.68618  4.42225  2.77519  2.73123  3.46354  2.40513  3.72494  3.29354  2.67741  2.69355  4.24690  2.90347  2.73739  3.18146  2.89801  2.37887  2.77519  2.98518  4.58477  3.61503
          0.02696  4.02262  4.74496  0.61958  0.77255  0.48576  0.95510
    288   2.65544  4.24907  3.71462  3.16401  2.56599  3.66044  2.91692  2.68732  3.07371  2.39578  3.34894  3.47686  4.03715  3.35278  3.35440  2.87491  2.88973  1.82789  4.53190  3.00296    305 - -
          2.68618  4.42225  2.77519  2.73123  3.46354  2.40513  3.72494  3.29354  2.67741  2.69355  4.24690  2.90347  2.73739  3.18146  2.89801  2.37887  2.77519  2.98518  4.58477  3.61503
          0.02696  4.02262  4.74496  0.61958  0.77255  0.48576  0.95510
    289   3.25456  4.57328  4.85608  4.29749  3.17290  4.54777  4.88716  1.60029  4.16106  1.08495  2.78370  4.55735  4.74477  4.30397  4.30145  3.89691  3.48224  2.00841  5.23783  4.15329    306 - -
          2.68618  4.42225  2.77519  2.73123  3.46354  2.40513  3.72494  3.29354  2.67741  2.69355  4.24690  2.90347  2.73739  3.18146  2.89801  2.37887  2.77519  2.98518  4.58477  3.61503
          0.02696  4.02262  4.74496  0.61958  0.77255  0.48576  0.95510
    290   2.14769  4.67000  2.91946  2.39197  3.97858  3.36235  3.67275  3.38221  2.49730  2.95987  3.83944  2.94878  3.68296  2.84569  2.84676  2.05316  2.79571  2.94149  5.27308  3.95879    307 - -
          2.68618  4.42225  2.77519  2.73123  3.46354  2.40513  3.72494  3.29354  2.67741  2.69355  4.24690  2.90347  2.73739  3.18146  2.89801  2.37887  2.77519  2.98518  4.58477  3.61503
          0.03776  4.02262  3.95540  0.61958  0.77255  0.48576  0.95510
    291   2.63203  4.59443  3.15542  2.86286  4.30710  1.21941  3.99595  3.79451  2.73096  3.40745  4.28526  3.23770  3.87450  3.22485  2.38775  2.74700  3.01623  3.37971  5.51251  4.29738    308 - -
          2.68618  4.42225  2.77519  2.73123  3.46354  2.40513  3.72494  3.29354  2.67741  2.69355  4.24690  2.90347  2.73739  3.18146  2.89801  2.37887  2.77519  2.98518  4.58477  3.61503
          0.02725  4.01210  4.73445  0.61958  0.77255  0.49680  0.93771
    292   2.69943  4.18694  2.98841  2.58974  4.13495  3.46252  3.65123  3.52175  2.17646  3.11765  3.96114  3.05684  3.87869  2.81131  1.58709  2.74798  2.93479  3.20573  5.31867  4.04200    309 - -
          2.68618  4.42225  2.77519  2.73123  3.46354  2.40513  3.72494  3.29354  2.67741  2.69355  4.24690  2.90347  2.73739  3.18146  2.89801  2.37887  2.77519  2.98518  4.58477  3.61503
          0.02725  4.01210  4.73445  0.61958  0.77255  0.49680  0.93771
    293   2.69186  4.66193  2.57981  2.76446  4.50056  0.93766  4.15944  4.02880  3.18335  3.67327  4.56516  3.18890  3.87860  3.42338  3.57978  2.79223  3.12291  3.55790  5.70063  4.49596    310 - -
          2.68618  4.42225  2.77519  2.73123  3.46354  2.40513  3.72494  3.29354  2.67741  2.69355  4.24690  2.90347  2.73739  3.18146  2.89801  2.37887  2.77519  2.98518  4.58477  3.61503
          0.02725  4.01210  4.73445  0.61958  0.77255  0.49680  0.93771
    294   2.29314  4.76574  2.96375  2.44463  4.07066  3.16059  3.53132  3.48597  2.36647  3.08332  3.89937  2.87111  3.80034  2.74664  2.46049  2.22740  2.65330  3.15158  5.31642  3.99193    311 - -
          2.68618  4.42225  2.77519  2.73123  3.46354  2.40513  3.72494  3.29354  2.67741  2.69355  4.24690  2.90347  2.73739  3.18146  2.89801  2.37887  2.77519  2.98518  4.58477  3.61503
          0.02725  4.01210  4.73445  0.61958  0.77255  0.49680  0.93771
    295   2.22740  4.87928  2.77385  2.26322  4.15195  3.03473  3.59853  3.40558  2.15002  3.15690  3.95556  2.86781  3.78404  2.65557  2.84587  2.47834  2.78540  3.23323  5.37104  4.01572    312 - -
          2.68618  4.42225  2.77519  2.73123  3.46354  2.40513  3.72494  3.29354  2.67741  2.69355  4.24690  2.90347  2.73739  3.18146  2.89801  2.37887  2.77519  2.98518  4.58477  3.61503
          0.02725  4.01210  4.73445  0.61958  0.77255  0.49680  0.93771
    296   3.16824  4.99396  3.67365  3.15796  4.38416  3.62702  3.93346  3.93711  2.30475  3.42776  4.42593  3.50618  4.12428  3.14828  0.78476  3.24667  3.42563  3.65544  5.41150  4.28292    313 - -
          2.68618  4.42225  2.77519  2.73123  3.46354  2.40513  3.72494  3.29354  2.67741  2.69355  4.24690  2.90347  2.73739  3.18146  2.89801  2.37887  2.77519  2.98518  4.58477  3.61503
          0.02725  4.01210  4.73445  0.61958  0.77255  0.49680  0.93771
    297   3.00805  5.09672  3.39132  2.77144  4.41115  3.64619  3.09454  3.86162  1.88483  3.33677  4.20847  3.18333  4.02352  2.77191  1.27164  3.01684  3.18490  3.55346  5.38025  4.16041    314 - -
          2.68618  4.42225  2.77519  2.73123  3.46354  2.40513  3.72494  3.29354  2.67741  2.69355  4.24690  2.90347  2.73739  3.18146  2.89801  2.37887  2.77519  2.98518  4.58477  3.61503
          0.02725  4.01210  4.73445  0.61958  0.77255  0.49680  0.93771
    298   3.15832  4.48794  4.76676  4.22344  3.28951  4.45781  4.85770  1.72097  4.09929  1.24176  3.09374  4.47424  4.70464  4.29050  4.26912  3.81040  3.39875  1.54891  5.29320  4.16131    315 - -
          2.68618  4.42225  2.77519  2.73123  3.46354  2.40513  3.72494  3.29354  2.67741  2.69355  4.24690  2.90347  2.73739  3.18146  2.89801  2.37887  2.77519  2.98518  4.58477  3.61503
          0.02725  4.01210  4.73445  0.61958  0.77255  0.49680  0.93771
    299   2.33062  4.82706  2.83201  2.08214  4.10647  3.30986  3.61530  3.52969  2.33881  3.11891  3.92599  2.90642  3.78815  2.76010  2.82132  2.34881  2.59223  3.03449  5.34670  4.00106    316 - -
          2.68618  4.42225  2.77519  2.73123  3.46354  2.40513  3.72494  3.29354  2.67741  2.69355  4.24690  2.90347  2.73739  3.18146  2.89801  2.37887  2.77519  2.98518  4.58477  3.61503
          0.02725  4.01210  4.73445  0.61958  0.77255  0.49680  0.93771
    300   2.56744  4.56526  2.72811  1.69333  4.22056  3.32138  3.66108  3.64268  2.46360  3.23086  4.04086  2.89452  3.79311  2.80925  2.88533  2.23894  2.82153  3.27884  5.44690  4.09285    317 - -
          2.68618  4.42225  2.77519  2.73123  3.46354  2.40513  3.72494  3.29354  2.67741  2.69355  4.24690  2.90347  2.73739  3.18146  2.89801  2.37887  2.77519  2.98518  4.58477  3.61503
          0.02725  4.01210  4.73445  0.61958  0.77255  0.49680  0.93771
    301   2.89597  4.45747  4.61216  4.06817  3.28025  4.32611  4.72271  1.63110  3.93444  1.22908  3.09722  4.32728  4.60676  4.15307  4.12047  3.66964  3.33046  1.86463  5.23068  4.09350    318 - -
          2.68618  4.42225  2.77519  2.73123  3.46354  2.40513  3.72494  3.29354  2.67741  2.69355  4.24690  2.90347  2.73739  3.18146  2.89801  2.37887  2.77519  2.98518  4.58477  3.61503
          0.02725  4.01210  4.73445  0.61958  0.77255  0.49680  0.93771
    302   1.60692  4.08977  3.70231  3.17295  3.58586  3.44647  4.05784  2.55608  3.08915  2.43982  3.37355  3.46903  3.96252  3.40100  3.40274  2.69933  2.83874  2.07662  5.09917  3.87438    319 - -
          2.68618  4.42225  2.77519  2.73123  3.46354  2.40513  3.72494  3.29354  2.67741  2.69355  4.24690  2.90347  2.73739  3.18146  2.89801  2.37887  2.77519  2.98518  4.58477  3.61503
          0.02725  4.01210  4.73445  0.61958  0.77255  0.49680  0.93771
    303   2.60930  4.56697  3.07003  2.36628  4.13053  3.45840  3.46971  3.53174  2.24819  3.07680  3.93445  2.99661  3.84940  2.68455  1.83925  2.67933  2.71349  3.21020  5.31568  4.01888    320 - -
          2.68618  4.42225  2.77519  2.73123  3.46354  2.40513  3.72494  3.29354  2.67741  2.69355  4.24690  2.90347  2.73739  3.18146  2.89801  2.37887  2.77519  2.98518  4.58477  3.61503
          0.02725  4.01210  4.73445  0.61958  0.77255  0.49680  0.93771
    304   2.92117  4.36113  4.39868  3.90935  3.54452  3.94865  4.65673  1.83139  3.75891  2.13396  3.43251  4.14541  4.49280  4.08385  3.99003  3.45669  3.21006  1.03916  5.35728  4.10653    321 - -
          2.68618  4.42225  2.77519  2.73123  3.46354  2.40513  3.72494  3.29354  2.67741  2.69355  4.24690  2.90347  2.73739  3.18146  2.89801  2.37887  2.77519  2.98518  4.58477  3.61503
          0.02725  4.01210  4.73445  0.61958  0.77255  0.49680  0.93771
    305   2.54831  4.82700  2.62904  2.07360  4.07934  3.38657  3.59920  3.46686  2.37738  3.09193  3.89761  2.88691  3.78590  2.63797  2.85623  2.60259  2.56162  2.75231  4.98250  3.97559    322 - -
          2.68618  4.42225  2.77519  2.73123  3.46354  2.40513  3.72494  3.29354  2.67741  2.69355  4.24690  2.90347  2.73739  3.18146  2.89801  2.37887  2.77519  2.98518  4.58477  3.61503
          0.02725  4.01210  4.73445  0.61958  0.77255  0.49680  0.93771
    306   2.41045  4.63170  2.63838  2.40759  4.36308  1.37238  3.93873  3.76417  2.87192  3.42649  4.28533  2.99401  3.80327  3.15312  3.29290  2.64647  2.95609  3.33893  5.65329  4.33789    323 - -
          2.68618  4.42225  2.77519  2.73123  3.46354  2.40513  3.72494  3.29354  2.67741  2.69355  4.24690  2.90347  2.73739  3.18146  2.89801  2.37887  2.77519  2.98518  4.58477  3.61503
          0.02725  4.01210  4.73445  0.61958  0.77255  0.49680  0.93771
    307   2.96299  4.17518  4.45175  3.88834  2.35301  4.11509  4.36229  2.19696  3.76295  1.21304  3.02174  4.10258  4.41764  3.93780  3.92514  3.37472  3.19740  2.14039  4.83985  3.58029    324 - -
          2.68618  4.42225  2.77519  2.73123  3.46354  2.40513  3.72494  3.29354  2.67741  2.69355  4.24690  2.90347  2.73739  3.18146  2.89801  2.37887  2.77519  2.98518  4.58477  3.61503
          0.02725  4.01210  4.73445  0.61958  0.77255  0.49680  0.93771
    308   2.68693  5.09143  1.75460  2.20072  4.42333  2.50886  3.68435  3.88361  2.56211  3.22009  4.24305  2.76308  3.80512  2.79205  3.07710  2.55030  2.95399  3.49566  5.62813  4.21985    325 - -
          2.68618  4.42225  2.77519  2.73123  3.46354  2.40513  3.72494  3.29354  2.67741  2.69355  4.24690  2.90347  2.73739  3.18146  2.89801  2.37887  2.77519  2.98518  4.58477  3.61503
          0.02725  4.01210  4.73445  0.61958  0.77255  0.49680  0.93771
    309   2.34099  4.66264  2.88918  2.40576  4.10811  2.50663  3.63715  3.52533  2.56424  3.14054  3.96564  2.97161  2.41066  2.90296  2.96147  2.50915  2.76803  3.16605  5.38635  4.06800    326 - -
          2.68618  4.42225  2.77519  2.73123  3.46354  2.40513  3.72494  3.29354  2.67741  2.69355  4.24690  2.90347  2.73739  3.18146  2.89801  2.37887  2.77519  2.98518  4.58477  3.61503
          0.04961  4.01210  3.49661  0.61958  0.77255  0.49680  0.93771
    310   2.36102  4.80351  2.42059  2.33492  4.07002  3.18131  3.61967  3.48994  2.43313  3.05376  3.90218  2.84846  3.78638  2.70429  2.87693  2.47325  2.78270  2.69914  5.32755  3.98421    327 - -
          2.68619  4.42226  2.77520  2.73124  3.46355  2.40514  3.72495  3.29353  2.67742  2.69356  4.24691  2.90346  2.73740  3.18147  2.89802  2.37883  2.77514  2.98519  4.58478  3.61504
          0.25865  2.49162  1.93011  0.42444  1.06171  0.48283  0.95980
    311   2.31146  4.31749  2.97015  2.73447  4.15138  1.43652  4.00422  3.50972  2.91124  3.14882  4.14732  3.10990  3.71169  3.26086  3.24337  2.50073  2.75351  3.08591  5.50170  4.22383    329 - -
          2.68618  4.42225  2.77519  2.73123  3.46354  2.40513  3.72494  3.29354  2.67741  2.69355  4.24690  2.90347  2.73739  3.18146  2.89801  2.37887  2.77519  2.98518  4.58477  3.61503
          0.03151  3.86913  4.59148  0.61958  0.77255  0.42151  1.06728
    312   2.57364  5.04672  1.82235  2.22788  4.38170  2.62524  3.65741  3.75755  2.49520  3.38350  4.18388  2.81563  3.79590  2.79775  2.79695  2.62500  2.90808  3.44870  5.57444  4.17848    330 - -
          2.68618  4.42225  2.77519  2.73123  3.46354  2.40513  3.72494  3.29354  2.67741  2.69355  4.24690  2.90347  2.73739  3.18146  2.89801  2.37887  2.77519  2.98518  4.58477  3.61503
          0.02725  4.01210  4.73445  0.61958  0.77255  0.49680  0.93771
    313   3.45411  4.88634  4.04680  3.80408  2.31065  3.99469  3.69188  3.44442  3.65767  2.86185  4.10530  3.89907  4.46609  3.92990  3.81200  3.57621  3.74192  3.32181  3.95916  0.76181    331 - -
          2.68618  4.42225  2.77519  2.73123  3.46354  2.40513  3.72494  3.29354  2.67741  2.69355  4.24690  2.90347  2.73739  3.18146  2.89801  2.37887  2.77519  2.98518  4.58477  3.61503
          0.02725  4.01210  4.73445  0.61958  0.77255  0.49680  0.93771
    314   2.54539  4.41780  3.14667  2.56794  3.86557  3.46891  3.41388  3.19452  2.38983  2.70087  3.74017  3.04890  3.85316  2.63289  2.04991  2.69947  2.82728  2.82621  5.16411  3.87982    332 - -
          2.68618  4.42225  2.77519  2.73123  3.46354  2.40513  3.72494  3.29354  2.67741  2.69355  4.24690  2.90347  2.73739  3.18146  2.89801  2.37887  2.77519  2.98518  4.58477  3.61503
          0.02725  4.01210  4.73445  0.61958  0.77255  0.49680  0.93771
    315   3.02679  4.40081  4.55957  4.00361  3.30585  4.27166  4.65450  1.70482  3.88521  1.32916  3.08723  4.26031  4.55788  4.10238  4.07758  3.60177  3.00859  1.71373  5.19973  4.05739    333 - -
          2.68583  4.42234  2.77496  2.73110  3.46362  2.40520  3.72503  3.29363  2.67748  2.69341  4.24698  2.90355  2.73748  3.18155  2.89809  2.37895  2.77526  2.98522  4.58457  3.61512
          0.15943  2.14495  3.49661  1.33167  0.30657  0.49680  0.93771
    316   2.34970  4.55274  3.04497  2.55735  3.76448  3.42643  3.61977  2.95265  2.48601  2.79009  3.61785  3.01513  3.82602  2.85232  2.85729  2.38213  2.31373  2.85228  5.11189  3.82431    343 - -
          2.68618  4.42225  2.77519  2.73123  3.46354  2.40513  3.72494  3.29354  2.67741  2.69355  4.24690  2.90347  2.73739  3.18146  2.89801  2.37887  2.77519  2.98518  4.58477  3.61503
          0.02786  3.99036  4.71270  0.61958  0.77255  0.51889  0.90431
    317   2.59744  4.88607  2.57081  2.25887  4.17774  3.32805  3.56625  3.60709  2.50743  3.12268  4.03001  2.79121  2.06211  2.80660  2.96702  2.60890  2.92273  3.26807  5.43205  4.07986    344 - -
          2.68618  4.42225  2.77519  2.73123  3.46354  2.40513  3.72494  3.29354  2.67741  2.69355  4.24690  2.90347  2.73739  3.18146  2.89801  2.37887  2.77519  2.98518  4.58477  3.61503
          0.02786  3.99036  4.71270  0.61958  0.77255  0.51889  0.90431
    318   2.19635  4.14415  3.86122  3.25702  2.60098  3.68168  3.90697  2.33677  3.19440  1.95753  3.14728  3.57891  4.04962  3.45046  3.44378  2.96032  2.78593  2.18692  4.75675  3.54872    345 - -
          2.68575  4.42247  2.77523  2.73127  3.46365  2.40537  3.72522  3.29359  2.67765  2.69319  4.24720  2.90374  2.73663  3.18162  2.89828  2.37863  2.77531  2.98531  4.58507  3.61534
          0.54962  1.44386  1.67762  1.94058  0.15504  0.51889  0.90431
    319   2.49891  4.56965  2.93284  2.37822  3.73849  3.37226  3.56998  3.17554  2.45826  2.69369  3.67018  2.89911  3.27082  2.78804  2.89062  2.53887  2.59081  2.79252  5.11408  3.75239    362 - -
          2.68618  4.42225  2.77519  2.73123  3.46354  2.40513  3.72494  3.29354  2.67741  2.69355  4.24690  2.90347  2.73739  3.18146  2.89801  2.37887  2.77519  2.98518  4.58477  3.61503
          0.03399  3.79454  4.51689  0.61958  0.77255  0.57247  0.83041
    320   2.40819  4.61990  2.84649  2.45591  3.87961  3.35610  3.52647  3.15413  2.41679  2.86886  3.74937  2.95363  3.29667  2.80457  2.90010  2.27471  2.61650  2.94948  5.18841  3.87864    363 - -
          2.68618  4.42225  2.77519  2.73123  3.46354  2.40513  3.72494  3.29354  2.67741  2.69355  4.24690  2.90347  2.73739  3.18146  2.89801  2.37887  2.77519  2.98518  4.58477  3.61503
          0.03131  3.87522  4.59757  0.61958  0.77255  0.53928  0.87508
    321   2.42806  4.39996  2.91668  2.49132  3.69182  3.36262  3.55313  3.16017  2.48815  2.72978  3.68891  2.99458  2.73278  2.76948  2.92551  2.54743  2.70226  2.91032  5.13572  3.83625    364 - -
          2.68618  4.42225  2.77519  2.73123  3.46354  2.40513  3.72494  3.29354  2.67741  2.69355  4.24690  2.90347  2.73739  3.18146  2.89801  2.37887  2.77519  2.98518  4.58477  3.61503
          0.02958  3.93123  4.65357  0.61958  0.77255  0.56525  0.83984
    322   2.50204  4.83113  2.56246  2.27529  4.02429  3.29920  3.40230  3.52077  2.37028  2.95244  3.90340  2.82007  3.45261  2.70045  2.84241  2.40022  2.67851  3.05859  5.32542  3.97327    365 - -
          2.68618  4.42225  2.77519  2.73123  3.46354  2.40513  3.72494  3.29354  2.67741  2.69355  4.24690  2.90347  2.73739  3.18146  2.89801  2.37887  2.77519  2.98518  4.58477  3.61503
          0.02941  3.93704  4.65939  0.61958  0.77255  0.56218  0.84389
    323   2.42200  4.84464  2.81784  2.31044  4.10941  3.36860  3.42892  3.48607  2.33381  3.04304  3.91262  2.80058  3.33540  2.54296  2.69050  2.38688  2.72518  3.16805  5.33077  3.97922    366 - -
          2.68618  4.42225  2.77519  2.73123  3.46354  2.40513  3.72494  3.29354  2.67741  2.69355  4.24690  2.90347  2.73739  3.18146  2.89801  2.37887  2.77519  2.98518  4.58477  3.61503
          0.02927  3.94149  4.66383  0.61958  0.77255  0.56521  0.83989
    324   2.50573  4.04704  3.00849  2.34855  3.71393  3.40920  3.51212  3.22997  2.44776  2.70845  3.70753  2.90724  3.33775  2.60472  2.90409  2.53873  2.63017  2.90971  5.15230  3.84656    367 - -
          2.68618  4.42225  2.77519  2.73123  3.46354  2.40513  3.72494  3.29354  2.67741  2.69355  4.24690  2.90347  2.73739  3.18146  2.89801  2.37887  2.77519  2.98518  4.58477  3.61503
          0.02927  3.94149  4.66383  0.61958  0.77255  0.46967  0.98138
    325   2.46268  4.57999  2.93946  2.54047  3.97693  1.76648  3.61895  3.17509  2.61743  3.03736  3.89491  3.03865  3.82355  2.91472  3.00783  2.61614  2.86895  3.06054  5.30317  4.00675    368 - -
          2.68618  4.42225  2.77519  2.73123  3.46354  2.40513  3.72494  3.29354  2.67741  2.69355  4.24690  2.90347  2.73739  3.18146  2.89801  2.37887  2.77519  2.98518  4.58477  3.61503
          0.02751  4.00262  4.72496  0.61958  0.77255  0.50656  0.92273
    326   2.58692  5.07644  2.21762  1.83216  4.37458  3.32583  3.60725  3.83623  2.39971  3.23326  4.14673  2.70641  3.51166  2.68814  2.91184  2.62331  2.85239  3.29134  5.54030  4.13888    369 - -
          2.68618  4.42225  2.77519  2.73123  3.46354  2.40513  3.72494  3.29354  2.67741  2.69355  4.24690  2.90347  2.73739  3.18146  2.89801  2.37887  2.77519  2.98518  4.58477  3.61503
          0.05111  4.00262  3.45592  0.61958  0.77255  0.50656  0.92273
    327   2.37933  3.93635  3.22921  2.65494  3.61623  3.44592  3.67431  2.99074  2.63068  2.33053  3.54546  3.06672  3.05226  2.89784  2.95098  2.51391  2.68766  2.73464  5.00789  3.74562    370 - -
          2.68618  4.42225  2.77519  2.73123  3.46354  2.40513  3.72494  3.29354  2.67741  2.69355  4.24690  2.90347  2.73739  3.18146  2.89801  2.37887  2.77519  2.98518  4.58477  3.61503
          0.04469  3.97967  3.68820  0.61958  0.77255  0.52940  0.88906
    328   2.46429  4.73309  2.97443  2.35760  3.97315  3.40215  3.42612  3.34299  2.31984  2.81497  3.81867  2.95028  2.76264  2.77513  2.73127  2.46323  2.80104  3.06899  5.24386  3.92645    371 - -
          2.68622  4.42229  2.77518  2.73122  3.46358  2.40513  3.72499  3.29358  2.67740  2.69348  4.24694  2.90344  2.73738  3.18151  2.89798  2.37879  2.77524  2.98523  4.58481  3.61507
          0.04644  3.09277        *  1.34909  0.30040  0.00000        *
//
